# Supplementary material for: Tumor suppressor NPRL2 induces ROS production and DNA damage response
Source: Sci Rep. 2017 Nov 10;7:15311. doi: 10.1038/s41598-017-15497-0 (PMC5681675; doi:10.1038/s41598-017-15497-0)
Supplement: Supplementary file 2 — Table S1 [file 41598_2017_15497_MOESM2_ESM.xlsx]

## Sheet: Feuil1
Suppelemntary Table S1. Extraction buffers for FLAG-NPRL2-GFP purification.
Condition #	Buffer composition
1	40 mM HEPES-Na, pH 7.4, 2.5 mM MgCl2, 1% Triton X-100
2	40 mM HEPES-Na, pH 7.4, 150 mM NaCl, 2.5 mM MgCl2, 1% Triton X-100
3	40 mM HEPES-Na, pH 7.4, 2.5 mM MgCl2, 5 mM CHAPS
4	40 mM HEPES-Na, pH 7.4, 150 mM NaCl, 2.5 mM MgCl2, 5 mM CHAPS
5	40 mM HEPES-Na, pH 7.4, 100 mM NaCl, 1% Triton X-100
6	40 mM HEPES-Na, pH 7.4, 200 mM NaCl, 1% Triton X-100
7	40 mM HEPES-Na, pH 7.4, 300 mM NaCl, 1% Triton X-100
8	40 mM HEPES-Na, pH 7.4, 100 mM NaCl, 5 mM CHAPS
9	40 mM HEPES-Na, pH 7.4, 200 mM NaCl, 5 mM CHAPS
10	40 mM HEPES-Na, pH 7.4, 300 mM NaCl, 5 mM CHAPS
11	100 mM NH4OAc, 1% Triton X-100
12	200 mM NH4OAc, 1% Triton X-100
13	300 mM NH4OAc, 1% Triton X-100
14	500 mM NH4OAc, 1% Triton X-100
15	1M NH4OAc, 1% Triton X-100
16	2M NH4OAc, 1% Triton X-100
17	40 mM HEPES-Na, pH 7.4, 100 mM NaCl, 0.5 mM sodium dodecanoyl sarcosine
18	40 mM HEPES-Na, pH 7.4, 100 mM NaCl, 2M sodium dodecanoyl sarcosine
19	40 mM HEPES-Na, pH 7.4, 100 mM sodium citrate, 1% Triton X-100
20	40 mM HEPES-Na, pH 7.4, 200 mM sodium citrate, 1% Triton X-100
21	40 mM HEPES-Na, pH 7.4, 300 mM sodium citrate, 1% Triton X-100
22	40 mM HEPES-Na, pH 7.4, 100mM NaCl, 0.1% Tween 20
23	40 mM HEPES-Na, pH 7.4, 200 mM NaCl, 0.1% Tween 20
24	40 mM HEPES-Na, pH 7.4, 300 mM NaCl, 0.1% Tween 20
