# Supplementary material for: Tumor suppressor NPRL2 induces ROS production and DNA damage response
Source: Sci Rep. 2017 Nov 10;7:15311. doi: 10.1038/s41598-017-15497-0 (PMC5681675; doi:10.1038/s41598-017-15497-0)
Supplement: Supplementary file 3 — Table S2 [file 41598_2017_15497_MOESM3_ESM.xlsx]

## Sheet: Table S2.txt
Supplementary Table S2
Peptides	The total number of peptide sequences associated with the protein group (i.e. for all the proteins in the group).
Sequence coverage [%]	Percentage of the sequence that is covered by the identified peptides of the best protein sequence contained in the group.
LFQ intensity	Intensities are based on the (raw) intensities and normalized on multiple levels to make sure that profiles of Label free quantification (LFQ) intensities across samples accurately reflect the relative amounts of the proteins.
	Peptides								Sequence coverage [%]								LFQ intensity
Protein ID	Control GFP (1)	Control GFP (2)	FLAG-NPRL2-GFP (1)	FLAG-NPRL2-GFP (2)	FLAG-NPRL2-GFP (3)	NPRL3-GFP (1)	NPRL3-GFP (2)	NPRL3-GFP (3)	Control GFP (1)	Control GFP (2)	FLAG-NPRL2-GFP (1)	FLAG-NPRL2-GFP (2)	FLAG-NPRL2-GFP (3)	NPRL3-GFP (1)	NPRL3-GFP (2)	NPRL3-GFP (3)	Control GFP (1)	Control GFP (2)	FLAG-NPRL2-GFP (1)	FLAG-NPRL2-GFP (2)	FLAG-NPRL2-GFP (3)	NPRL3-GFP (1)	NPRL3-GFP (2)	NPRL3-GFP (3)
>sp|O00483|NDUA4_HUMAN Cytochrome c oxidase subunit NDUFA4 OS=Homo sapiens GN=NDUFA4 PE=1 SV=1	2	2	1	3	2	2	2	2	22.2	22.2	9.9	34.6	22.2	24.7	24.7	24.7	0	0	0	2502300	0	2010300	1411900	1747100
>sp|O00541|PESC_HUMAN Pescadillo homolog OS=Homo sapiens GN=PES1 PE=1 SV=1	2	2	5	3	4	3	4	5	3.2	3.2	7.8	5.1	6.5	5.1	6.6	8.2	2115800	2711100	2804700	2352100	2110900	2513400	2712800	2615100
>sp|O43684|BUB3_HUMAN Mitotic checkpoint protein BUB3 OS=Homo sapiens GN=BUB3 PE=1 SV=1	5	4	7	7	7	7	5	6	17.7	11.6	23.2	23.2	23.2	23.2	17.1	19.2	6820400	8118800	9055400	8538700	8582200	6291100	6147000	6250500
>sp|O43819|SCO2_HUMAN Protein SCO2 homolog, mitochondrial OS=Homo sapiens GN=SCO2 PE=1 SV=3	1	1	3	3	2	1	0	0	3.8	3.8	14.3	13.5	6.8	3.8	0	0	0	0	3434400	3560500	3334300	0	0	0
>sp|O75140|DEPD5_HUMAN DEP domain-containing protein 5 OS=Homo sapiens GN=DEPDC5 PE=1 SV=2	0	0	23	23	26	17	17	15	0	0	15.9	16.5	18.4	11.1	12.1	10	0	0	34847000	34888000	34046000	17908000	18295000	18743000
>sp|O95071|UBR5_HUMAN E3 ubiquitin-protein ligase UBR5 OS=Homo sapiens GN=UBR5 PE=1 SV=2	0	0	4	6	6	2	3	3	0	0	1.5	2.4	2.4	0.8	1.4	1.4	0	0	1489300	1665300	2147500	1219300	1646800	1278700
>sp|O95831|AIFM1_HUMAN Apoptosis-inducing factor 1, mitochondrial OS=Homo sapiens GN=AIFM1 PE=1 SV=1	4	5	17	15	17	16	15	15	6.5	9	28.5	27.1	32.6	29.7	30.7	28.5	8121400	10376000	82781000	66363000	67442000	17996000	16891000	20304000
>sp|P04637|P53_HUMAN Cellular tumor antigen p53 OS=Homo sapiens GN=TP53 PE=1 SV=4	3	2	4	3	5	6	4	5	7.1	4.8	11.5	9.2	13.7	17.6	11.5	13.2	4036500	3627000	4854700	4956500	3908900	3845900	2976200	3581700
>sp|P07900|HS90A_HUMAN Heat shock protein HSP 90-alpha OS=Homo sapiens GN=HSP90AA1 PE=1 SV=5	15	13	30	33	31	41	44	41	21.6	19.3	34.3	41.3	42.3	53	53	52.9	32957000	31782000	260690000	255820000	238170000	477530000	463940000	476530000
>sp|P22314|UBA1_HUMAN Ubiquitin-like modifier-activating enzyme 1 OS=Homo sapiens GN=UBA1 PE=1 SV=3	4	2	9	6	7	10	10	14	3.8	1.5	10.4	7.1	7.8	11.2	12	16.5	3739000	1942300	6128500	5305300	5719700	7085800	6803500	8121200
>sp|P23921|RIR1_HUMAN Ribonucleoside-diphosphate reductase large subunit OS=Homo sapiens GN=RRM1 PE=1 SV=1	1	0	3	5	4	4	4	5	0.9	0	4.4	6.3	5.3	6.2	5.8	7.4	0	0	2183200	1677200	1792800	1847100	2107900	2140800
>sp|P27695|APEX1_HUMAN DNA-(apurinic or apyrimidinic site) lyase OS=Homo sapiens GN=APEX1 PE=1 SV=2	2	4	4	3	3	5	6	5	6.6	12.9	13.8	9.4	10.4	18.2	28	18.2	3913900	4954900	4847000	4169300	4141500	4253400	4130300	4672800
>sp|P30153|2AAA_HUMAN Serine/threonine-protein phosphatase 2A 65 kDa regulatory subunit A alpha isoform OS=Homo sapiens GN=PPP2R1A PE=1 SV=4	2	2	6	7	6	7	7	5	3.1	3.4	9.8	14.1	12.4	14.4	13.6	10.7	0	0	5429900	6158900	5899600	6703300	6505400	6282300
>sp|P31689|DNJA1_HUMAN DnaJ homolog subfamily A member 1 OS=Homo sapiens GN=DNAJA1 PE=1 SV=2	2	3	5	4	5	6	6	6	6.5	9.6	14.4	12.6	16.4	23.4	20.9	19.4	7611700	9862800	19243000	21930000	15688000	21374000	18785000	16262000
>sp|P31947|1433S_HUMAN 14-3-3 protein sigma OS=Homo sapiens GN=SFN PE=1 SV=1	1	2	3	4	4	3	2	3	3.2	6.5	10.1	13.3	14.5	10.1	6.9	10.1	0	0	0	0	4395200	0	0	0
>sp|P46379|BAG6_HUMAN Large proline-rich protein BAG6 OS=Homo sapiens GN=BAG6 PE=1 SV=2	0	0	6	4	6	3	3	3	0	0	5.8	3.9	6.2	2.7	2.9	2.9	0	0	4017800	3567300	4965200	1582000	2025600	1970600
>sp|P49736|MCM2_HUMAN DNA replication licensing factor MCM2 OS=Homo sapiens GN=MCM2 PE=1 SV=4	2	1	2	4	3	4	4	2	2	1.1	2	4.5	3.3	4.5	4.5	2.2	1359300	0	1440300	1412300	2003800	1637600	1574000	0
>sp|P49792|RBP2_HUMAN E3 SUMO-protein ligase RanBP2 OS=Homo sapiens GN=RANBP2 PE=1 SV=2	3	4	9	9	7	10	12	9	1	1.4	4.1	4.3	2.8	3.9	4.2	3.3	4541100	4513400	9217700	8045900	8604100	9280800	9504200	10011000
>sp|P51610|HCFC1_HUMAN Host cell factor 1 OS=Homo sapiens GN=HCFC1 PE=1 SV=2	0	1	5	4	5	3	3	3	0	0.6	3	2.2	3	1.7	1.7	1.6	0	0	2145700	2606700	2311000	2282100	3089300	2697900
>sp|P55072|TERA_HUMAN Transitional endoplasmic reticulum ATPase OS=Homo sapiens GN=VCP PE=1 SV=4	10	8	26	25	27	19	19	21	13.6	10.7	35.4	37.6	39.5	27.5	28.3	31.3	15618000	12054000	93117000	90051000	89089000	39757000	37257000	37034000
>sp|P61981|1433G_HUMAN 14-3-3 protein gamma OS=Homo sapiens GN=YWHAG PE=1 SV=2	1	2	3	4	3	4	3	4	4	7.3	10.9	14.2	10.9	14.2	10.9	14.2	0	0	0	0	0	0	0	0
>sp|P62979|RS27A_HUMAN Ubiquitin-40S ribosomal protein S27a OS=Homo sapiens GN=RPS27A PE=1 SV=2;>sp|P0CG48|UBC_HUMAN Polyubiquitin-C OS=Homo sapiens GN=UBC PE=1 SV=3	6	6	6	6	7	7	6	6	38.5	38.5	38.5	38.5	50.6	50.6	38.5	38.5	241050000	217570000	472460000	413620000	367460000	245950000	228780000	256160000
>sp|P63244|RACK1_HUMAN Receptor of activated protein C kinase 1 OS=Homo sapiens GN=RACK1 PE=1 SV=3	15	15	15	15	15	15	16	16	52.7	52.7	52.7	52.7	52.7	52.7	59	59	92142000	81551000	110100000	124550000	107940000	134760000	118840000	121300000
>sp|P67775|PP2AA_HUMAN Serine/threonine-protein phosphatase 2A catalytic subunit alpha isoform OS=Homo sapiens GN=PPP2CA PE=1 SV=1	2	0	3	3	5	3	3	3	7.1	0	10.7	10.7	18.1	12.9	13.9	12.9	0	0	1942600	2746500	3117400	2794600	2354000	2100100
>sp|Q05397|FAK1_HUMAN Focal adhesion kinase 1 OS=Homo sapiens GN=PTK2 PE=1 SV=2	0	0	2	3	2	2	3	2	0	0	1.6	2.6	1.6	1.6	2.6	1.6	0	0	2731300	2371600	2797200	1909700	1238400	982810
>sp|Q12980|NPRL3_HUMAN Nitrogen permease regulator 3-like protein OS=Homo sapiens GN=NPRL3 PE=1 SV=1	0	0	8	15	18	27	26	27	0	0	20.2	33	37.3	44.5	43.4	45.7	0	0	9848000	97680000	125930000	8343300000	7729700000	7769000000
>sp|Q13263|TIF1B_HUMAN Transcription intermediary factor 1-beta OS=Homo sapiens GN=TRIM28 PE=1 SV=5	1	1	2	3	2	4	5	5	2	1.4	3.5	5.3	3.5	6.6	8.4	7.7	0	0	2253800	3224800	2448800	4110200	4557000	3752800
>sp|Q13838|DX39B_HUMAN Spliceosome RNA helicase DDX39B OS=Homo sapiens GN=DDX39B PE=1 SV=1	7	6	10	10	12	10	10	10	16.6	13.8	23.8	23.8	28.3	23.8	24.5	24.5	25258000	24051000	19229000	20816000	18098000	16191000	15913000	16039000
>sp|Q14008|CKAP5_HUMAN Cytoskeleton-associated protein 5 OS=Homo sapiens GN=CKAP5 PE=1 SV=3	4	3	12	9	11	12	16	12	2.2	1.6	6.9	5.5	5.7	6.7	8.9	7.8	4415500	2872100	10730000	10044000	11477000	14019000	16724000	14175000
>sp|Q14204|DYHC1_HUMAN Cytoplasmic dynein 1 heavy chain 1 OS=Homo sapiens GN=DYNC1H1 PE=1 SV=5	0	1	8	4	5	5	12	7	0	0.2	1.7	0.7	0.9	0.9	3.1	1.5	0	0	4578200	2066500	1838000	1804100	3438600	2842900
>sp|Q14671|PUM1_HUMAN Pumilio homolog 1 OS=Homo sapiens GN=PUM1 PE=1 SV=3	1	1	3	2	3	2	2	3	0.8	0.8	2.6	1.8	3.5	1.8	1.7	2.4	0	0	3194600	1888600	2009200	1512600	1087700	2805900
>sp|Q14683|SMC1A_HUMAN Structural maintenance of chromosomes protein 1A OS=Homo sapiens GN=SMC1A PE=1 SV=2	14	9	16	16	15	13	15	20	10.2	7.1	13.2	13.2	11.6	10.7	12.8	16.9	31618000	31609000	26389000	26156000	20545000	22301000	25417000	30205000
>sp|Q15233|NONO_HUMAN Non-POU domain-containing octamer-binding protein OS=Homo sapiens GN=NONO PE=1 SV=4	9	8	12	11	15	13	16	15	20.6	16.6	26.5	27.4	31.6	29.5	35	35.5	35056000	33356000	32437000	30201000	24548000	30803000	27677000	29068000
>sp|Q16531|DDB1_HUMAN DNA damage-binding protein 1 OS=Homo sapiens GN=DDB1 PE=1 SV=1	6	5	12	13	15	16	20	21	4.7	4.1	9.3	10.5	12.5	14.7	18.7	19.9	10402000	10753000	19130000	16740000	15685000	20857000	24077000	27312000
>sp|Q8WTW4|NPRL2_HUMAN Nitrogen permease regulator 2-like protein OS=Homo sapiens GN=NPRL2 PE=1 SV=2	0	0	20	23	23	16	18	16	0	0	52.6	61.6	63.2	48.7	57.4	50	0	0	5419000000	5629300000	4769600000	261280000	233630000	230110000
>sp|Q92900|RENT1_HUMAN Regulator of nonsense transcripts 1 OS=Homo sapiens GN=UPF1 PE=1 SV=2	4	5	9	12	15	18	21	19	3.5	4.9	9	12.5	15.1	17.3	20.5	18.2	4793600	6997200	11746000	12500000	12787000	16068000	15169000	15581000
>sp|Q96CT7|CC124_HUMAN Coiled-coil domain-containing protein 124 OS=Homo sapiens GN=CCDC124 PE=1 SV=1	3	3	5	4	5	5	4	6	13.9	13.9	22.9	19.7	20.6	22.9	19.3	26.5	4911300	5041200	4497700	4648900	4291800	4391000	4782500	5743000
>sp|Q96T76|MMS19_HUMAN MMS19 nucleotide excision repair protein homolog OS=Homo sapiens GN=MMS19 PE=1 SV=2	0	0	2	2	4	2	3	3	0	0	1.9	1.8	3.7	1.5	3.2	3.6	0	0	0	0	1431000	1310800	1327500	0
>sp|Q99623|PHB2_HUMAN Prohibitin-2 OS=Homo sapiens GN=PHB2 PE=1 SV=2	9	7	8	9	9	9	10	8	31.4	24.7	26.4	33.1	33.1	33.4	36.5	30.4	18668000	17960000	21763000	21921000	24825000	24053000	19558000	20008000
>sp|Q9NUQ3|TXLNG_HUMAN Gamma-taxilin OS=Homo sapiens GN=TXLNG PE=1 SV=2	1	1	1	3	2	4	4	4	1.5	1.7	1.7	4.9	3.4	6.6	6.6	6.6	0	0	0	1779100	1953800	1704200	1511700	1642200
>sp|Q9NYF8|BCLF1_HUMAN Bcl-2-associated transcription factor 1 OS=Homo sapiens GN=BCLAF1 PE=1 SV=2	2	2	4	3	2	3	3	4	2.8	2.5	5.4	3.6	2.5	3.8	4.3	5.4	0	0	5290000	6087600	3901700	4602100	3650800	5670700
>sp|Q9P258|RCC2_HUMAN Protein RCC2 OS=Homo sapiens GN=RCC2 PE=1 SV=2	5	5	5	7	7	6	6	5	10.3	12.1	12.5	17.6	17.6	15.1	13.4	11.9	6989700	6438600	6003800	6876500	5853700	6905700	6783200	5535700
>sp|Q9UNE7|CHIP_HUMAN E3 ubiquitin-protein ligase CHIP OS=Homo sapiens GN=STUB1 PE=1 SV=2	1	0	9	10	9	10	8	10	3	0	28.7	31	31.7	34.3	25.1	35	0	0	18812000	16855000	13938000	15100000	11146000	12526000
>sp|Q9UQ80|PA2G4_HUMAN Proliferation-associated protein 2G4 OS=Homo sapiens GN=PA2G4 PE=1 SV=3	12	10	11	12	12	13	11	14	34.8	28.9	31.2	34.5	34.5	37.6	35	42.6	55080000	53155000	52706000	51399000	51760000	54493000	53212000	53022000
>sp|Q9UQE7|SMC3_HUMAN Structural maintenance of chromosomes protein 3 OS=Homo sapiens GN=SMC3 PE=1 SV=2	8	10	8	13	11	12	12	14	7	8.6	7.5	13	10.8	11.8	12	13	7558600	10149000	11544000	10338000	9152900	9365600	10701000	12451000
>sp|Q9Y265|RUVB1_HUMAN RuvB-like 1 OS=Homo sapiens GN=RUVBL1 PE=1 SV=1	5	4	11	15	16	14	15	15	12.5	10.1	30.7	41.9	46.9	41	40.8	43.2	18112000	18455000	34765000	34465000	38565000	29542000	27788000	25989000
>sp|O00170|AIP_HUMAN AH receptor-interacting protein OS=Homo sapiens GN=AIP PE=1 SV=2	0	0	4	5	7	2	3	2	0	0	13.6	16.7	24.8	7.3	10.6	7.3	0	0	2895100	4081200	4336300	1755800	1839700	1606900
>sp|O00203|AP3B1_HUMAN AP-3 complex subunit beta-1 OS=Homo sapiens GN=AP3B1 PE=1 SV=3	1	0	3	3	2	3	3	4	0.8	0	2.9	3.6	1.8	2.7	2.8	3.9	0	0	1350700	1164800	1657100	1752200	1478900	1500800
>sp|O00231|PSD11_HUMAN 26S proteasome non-ATPase regulatory subunit 11 OS=Homo sapiens GN=PSMD11 PE=1 SV=3	0	0	6	8	9	2	1	2	0	0	13.5	19.7	22.7	5.9	2.8	5.9	0	0	11240000	10984000	9040300	0	0	0
>sp|O00303|EIF3F_HUMAN Eukaryotic translation initiation factor 3 subunit F OS=Homo sapiens GN=EIF3F PE=1 SV=1	3	2	5	4	6	3	3	3	10.1	7.8	15.4	10.6	19.3	9.5	9.5	9.5	3771600	3086900	4372300	3823800	4235100	4259100	4059000	3814300
>sp|O00425|IF2B3_HUMAN Insulin-like growth factor 2 mRNA-binding protein 3 OS=Homo sapiens GN=IGF2BP3 PE=1 SV=2	8	8	8	10	12	11	12	11	16.4	16.4	16.8	19.9	25.7	24.7	26.4	24	11499000	11982000	13003000	11752000	9587600	10351000	10761000	11015000
>sp|O14654|IRS4_HUMAN Insulin receptor substrate 4 OS=Homo sapiens GN=IRS4 PE=1 SV=1	9	7	24	21	18	26	26	26	9.4	7	23.9	20	17.2	25.6	24.1	24.1	17874000	15446000	45885000	46135000	36898000	56155000	55425000	60657000
>sp|O14744|ANM5_HUMAN Protein arginine N-methyltransferase 5 OS=Homo sapiens GN=PRMT5 PE=1 SV=4	3	1	4	3	5	6	6	6	4.4	1.4	7.4	4.2	6.9	11.1	10.8	10.7	2549000	0	3183000	2878600	2991500	2885500	2695000	4704700
>sp|O14818|PSA7_HUMAN Proteasome subunit alpha type-7 OS=Homo sapiens GN=PSMA7 PE=1 SV=1	2	2	5	4	4	2	2	3	8.1	8.1	22.6	16.9	16.9	8.1	9.7	13.7	2322200	2175600	5248600	5332300	4479800	2014800	1105000	1675900
>sp|O14979|HNRDL_HUMAN Heterogeneous nuclear ribonucleoprotein D-like OS=Homo sapiens GN=HNRNPDL PE=1 SV=3	2	2	3	3	4	4	3	4	5.7	5.7	7.6	7.6	10.5	10.5	7.6	10.5	5723100	5165100	4555800	4474000	4411100	3692600	3490900	3211200
>sp|O15226|NKRF_HUMAN NF-kappa-B-repressing factor OS=Homo sapiens GN=NKRF PE=1 SV=2	6	2	3	6	4	2	2	4	10	2.9	4.9	9.4	6.5	3	3	6.8	3173400	3036700	3808200	3245600	2583600	2173700	2097300	2756300
>sp|O15372|EIF3H_HUMAN Eukaryotic translation initiation factor 3 subunit H OS=Homo sapiens GN=EIF3H PE=1 SV=1	2	2	3	3	3	1	3	2	5.1	5.1	7.4	8	7.4	2.6	7.4	5.1	2727300	3386300	3329900	2995500	3062100	0	2179900	2178200
>sp|O43175|SERA_HUMAN D-3-phosphoglycerate dehydrogenase OS=Homo sapiens GN=PHGDH PE=1 SV=4	8	8	8	9	9	9	10	9	16.9	16.9	16.9	17.1	18.8	19.9	23.5	21	26384000	27370000	34358000	33876000	28168000	26487000	23588000	24356000
>sp|O43242|PSMD3_HUMAN 26S proteasome non-ATPase regulatory subunit 3 OS=Homo sapiens GN=PSMD3 PE=1 SV=2	0	1	11	10	10	6	4	5	0	1.7	22.5	19.5	20.2	13.3	8.6	11.4	0	0	9527600	8089600	8899400	3891100	3542400	3672000
>sp|O60524|NEMF_HUMAN Nuclear export mediator factor NEMF OS=Homo sapiens GN=NEMF PE=1 SV=4	2	0	5	3	4	5	5	3	1.9	0	4.6	3	4.3	4.9	4.9	2.7	0	0	2325600	2075200	1705900	2286500	1979000	2337800
>sp|O60568|PLOD3_HUMAN Procollagen-lysine,2-oxoglutarate 5-dioxygenase 3 OS=Homo sapiens GN=PLOD3 PE=1 SV=1	1	2	4	4	2	3	3	2	1.2	2.3	5	5.6	2.4	3.7	3.7	2.4	0	2598500	2677800	2782300	2522300	2553000	2241900	2735200
>sp|O60884|DNJA2_HUMAN DnaJ homolog subfamily A member 2 OS=Homo sapiens GN=DNAJA2 PE=1 SV=1	1	2	7	5	8	6	7	9	2.4	5.6	19.4	13.8	21.8	17.5	20.9	25.2	0	0	11419000	9748000	10767000	8381400	8235000	8565200
>sp|O75306|NDUS2_HUMAN NADH dehydrogenase [ubiquinone] iron-sulfur protein 2, mitochondrial OS=Homo sapiens GN=NDUFS2 PE=1 SV=2	2	1	5	4	5	5	5	5	3.7	1.7	9.9	8	9.5	11	11	11	0	0	4894400	4867600	4922700	6302500	4504500	4406000
>sp|O75369|FLNB_HUMAN Filamin-B OS=Homo sapiens GN=FLNB PE=1 SV=2	8	4	11	14	17	19	21	20	3	1.3	4.6	6	7.7	8.8	10.5	9.5	2637300	5846400	6709100	5790300	5787700	8223000	8844300	10210000
>sp|O75390|CISY_HUMAN Citrate synthase, mitochondrial OS=Homo sapiens GN=CS PE=1 SV=2	5	4	7	5	7	6	7	7	10.9	7.9	15.2	11.8	15.2	13.7	15	15.7	7059000	9203400	10011000	10081000	10025000	13485000	8769700	10199000
>sp|O75694|NU155_HUMAN Nuclear pore complex protein Nup155 OS=Homo sapiens GN=NUP155 PE=1 SV=1	0	1	4	8	7	9	11	11	0	1.2	4.4	6.6	5.8	7.7	10.1	9.7	0	0	4079400	5559600	4983000	6313600	6770800	7335800
>sp|O75821|EIF3G_HUMAN Eukaryotic translation initiation factor 3 subunit G OS=Homo sapiens GN=EIF3G PE=1 SV=2	2	1	3	3	4	4	3	3	8.4	4.1	11.2	11.2	14.1	14.1	9.7	9.7	3180800	0	3593400	3033500	2661200	2722700	3035700	3125200
>sp|O94905|ERLN2_HUMAN Erlin-2 OS=Homo sapiens GN=ERLIN2 PE=1 SV=1	2	3	3	3	2	3	3	1	7.1	9.1	9.1	9.1	5.6	9.1	9.1	3.5	2030600	2146900	2514400	2481000	0	1640900	1744900	0
>sp|O95232|LC7L3_HUMAN Luc7-like protein 3 OS=Homo sapiens GN=LUC7L3 PE=1 SV=2	1	2	1	4	3	3	3	3	4.2	5.8	4.2	11.6	8.3	8.3	8.3	8.3	0	2431600	0	1594500	1552100	1533600	1608100	1322600
>sp|O95347|SMC2_HUMAN Structural maintenance of chromosomes protein 2 OS=Homo sapiens GN=SMC2 PE=1 SV=2	7	4	10	9	12	10	11	13	6.7	3.5	9.6	8.4	10.9	9.1	9.8	11.4	5211900	3123000	6284400	8336600	8737900	7815300	8371500	9140900
>sp|O95573|ACSL3_HUMAN Long-chain-fatty-acid--CoA ligase 3 OS=Homo sapiens GN=ACSL3 PE=1 SV=3	0	0	5	4	6	4	2	1	0	0	8.1	6.7	10.1	6.7	4	1.5	0	0	3125300	2922900	3288700	1818500	2171400	0
>sp|O95793|STAU1_HUMAN Double-stranded RNA-binding protein Staufen homolog 1 OS=Homo sapiens GN=STAU1 PE=1 SV=2	2	1	3	3	3	4	4	5	3.5	1.7	6.1	6.1	6.1	7.6	7.6	9	0	0	4367000	5171100	4427100	4872300	4028400	4137800
>sp|P00338|LDHA_HUMAN L-lactate dehydrogenase A chain OS=Homo sapiens GN=LDHA PE=1 SV=2	4	4	8	8	7	6	6	6	12.7	12.7	23.5	23.5	21.1	17.5	17.5	17.5	10601000	11496000	11999000	13185000	10897000	7544400	7316200	6919100
>sp|P00367|DHE3_HUMAN Glutamate dehydrogenase 1, mitochondrial OS=Homo sapiens GN=GLUD1 PE=1 SV=2	8	8	15	13	16	17	16	15	16.1	16.1	29.2	27.1	32.6	33	32.1	28.5	15885000	16948000	25444000	23679000	21289000	24017000	23148000	23079000
>sp|P02786|TFR1_HUMAN Transferrin receptor protein 1 OS=Homo sapiens GN=TFRC PE=1 SV=2	6	3	7	8	6	4	4	7	8.3	4.7	10.4	12.4	9.1	6.6	5.9	10.8	4017000	5908700	4565100	4344800	4470000	4485900	4248000	4713300
>sp|P04075|ALDOA_HUMAN Fructose-bisphosphate aldolase A OS=Homo sapiens GN=ALDOA PE=1 SV=2	8	7	10	11	14	15	14	14	22.5	20.1	26.1	32.4	42.6	45.9	45.6	42.9	36855000	32892000	52699000	42230000	40099000	45147000	39230000	45402000
>sp|P04406|G3P_HUMAN Glyceraldehyde-3-phosphate dehydrogenase OS=Homo sapiens GN=GAPDH PE=1 SV=3	7	6	10	10	10	9	10	9	24.8	20.6	34.6	38.5	38.5	36.1	42.4	32.2	50207000	56888000	62476000	71445000	67194000	69169000	68680000	64581000
>sp|P04843|RPN1_HUMAN Dolichyl-diphosphooligosaccharide--protein glycosyltransferase subunit 1 OS=Homo sapiens GN=RPN1 PE=1 SV=1	7	4	14	15	14	16	20	18	11.4	6.9	24.5	25.4	24.9	27.2	34.9	32.5	12726000	6848000	20388000	20057000	19907000	27618000	28012000	28500000
>sp|P04844|RPN2_HUMAN Dolichyl-diphosphooligosaccharide--protein glycosyltransferase subunit 2 OS=Homo sapiens GN=RPN2 PE=1 SV=3	1	1	3	2	3	3	3	3	1.3	1.3	6.2	4.9	6.2	6.2	4.8	6.2	0	0	3222200	3121200	3103500	3564400	3184800	2562300
>sp|P05023|AT1A1_HUMAN Sodium/potassium-transporting ATPase subunit alpha-1 OS=Homo sapiens GN=ATP1A1 PE=1 SV=1	4	3	15	15	19	15	14	17	5.7	3.6	17.3	17.4	21.9	17.9	16.4	19.6	6178500	4724400	18833000	20297000	17199000	14173000	14709000	15971000
>sp|P05141|ADT2_HUMAN ADP/ATP translocase 2 OS=Homo sapiens GN=SLC25A5 PE=1 SV=7	9	6	12	13	12	10	10	11	29.9	20.1	37.2	39.9	37.2	32.2	32.2	34.9	115890000	119820000	194780000	205350000	194190000	110870000	119730000	107470000
>sp|P05198|IF2A_HUMAN Eukaryotic translation initiation factor 2 subunit 1 OS=Homo sapiens GN=EIF2S1 PE=1 SV=3	4	3	6	6	7	6	6	5	11.1	9.5	17.5	19	21	20.3	19	17.8	8881200	5274000	7153400	7248200	5634700	5987600	6262900	5850700
>sp|P05388|RLA0_HUMAN 60S acidic ribosomal protein P0 OS=Homo sapiens GN=RPLP0 PE=1 SV=1	6	5	10	10	9	10	10	9	30	20.2	40.4	40.7	36.6	40.7	40.7	38.5	53298000	58869000	64832000	69603000	72038000	78684000	76486000	71378000
>sp|P06576|ATPB_HUMAN ATP synthase subunit beta, mitochondrial OS=Homo sapiens GN=ATP5B PE=1 SV=3	5	4	9	7	7	4	5	3	10.8	8.1	21.2	15.1	16.1	8.7	11.7	6.4	5986100	6532000	10122000	9296000	9946100	7070000	5462900	5266400
>sp|P06702|S10A9_HUMAN Protein S100-A9 OS=Homo sapiens GN=S100A9 PE=1 SV=1	1	2	0	2	4	0	0	0	6.1	17.5	0	17.5	37.7	0	0	0	0	2961600	0	1630600	4881700	0	0	0
>sp|P06733|ENOA_HUMAN Alpha-enolase OS=Homo sapiens GN=ENO1 PE=1 SV=2	6	3	6	4	6	4	7	5	15.4	8.8	15	11.1	14.7	9.9	18.9	13.1	8558800	6753900	11773000	12191000	11519000	9120300	8221100	8350300
>sp|P06744|G6PI_HUMAN Glucose-6-phosphate isomerase OS=Homo sapiens GN=GPI PE=1 SV=4	0	0	5	4	4	1	0	1	0	0	10.4	8.6	7.7	1.4	0	1.4	0	0	2915300	2899300	2565100	0	0	0
>sp|P07195|LDHB_HUMAN L-lactate dehydrogenase B chain OS=Homo sapiens GN=LDHB PE=1 SV=2	6	6	7	8	8	7	8	7	19.2	20.1	22.5	25.4	26.6	22.5	26.9	22.5	22877000	24572000	24567000	29531000	22939000	16912000	16683000	15672000
>sp|P07237|PDIA1_HUMAN Protein disulfide-isomerase OS=Homo sapiens GN=P4HB PE=1 SV=3	0	1	3	3	2	1	1	0	0	3.1	5.1	4.9	3.1	1.6	1.6	0	0	0	986240	1373600	1366000	0	0	0
>sp|P07814|SYEP_HUMAN Bifunctional glutamate/proline--tRNA ligase OS=Homo sapiens GN=EPRS PE=1 SV=5	11	7	13	13	15	14	14	15	7.5	4.5	8.4	9.4	10.6	10.2	10.3	11.3	18242000	17044000	20801000	18742000	16564000	14032000	15594000	16184000
>sp|P08195|4F2_HUMAN 4F2 cell-surface antigen heavy chain OS=Homo sapiens GN=SLC3A2 PE=1 SV=3	2	3	7	8	8	6	7	6	3.7	4.9	12.5	14.9	14.8	10	13.5	10.6	1721900	1669800	7238400	6754900	5364500	3917900	4099500	4040900
>sp|P08240|SRPRA_HUMAN Signal recognition particle receptor subunit alpha OS=Homo sapiens GN=SRPRA PE=1 SV=2	0	1	3	3	3	3	4	3	0	1.3	4.1	4.9	4.1	5	6.7	4.9	0	0	2582400	2262200	2372900	2330700	2054400	2493300
>sp|P08559|ODPA_HUMAN Pyruvate dehydrogenase E1 component subunit alpha, somatic form, mitochondrial OS=Homo sapiens GN=PDHA1 PE=1 SV=3	1	2	3	2	3	0	1	1	2.3	5.6	6.7	4.6	6.9	0	2.3	2.3	0	0	0	0	1190400	0	0	0
>sp|P08708|RS17_HUMAN 40S ribosomal protein S17 OS=Homo sapiens GN=RPS17 PE=1 SV=2	1	1	3	2	3	3	5	3	8.1	8.1	16.3	8.9	16.3	16.3	33.3	16.3	0	0	0	8071200	6273100	7467000	6106300	8024200
>sp|P09972|ALDOC_HUMAN Fructose-bisphosphate aldolase C OS=Homo sapiens GN=ALDOC PE=1 SV=2	2	1	2	2	3	3	3	3	8.2	1.9	8.2	8.2	10.2	10.2	15.9	10.2	1224900	0	2256500	0	3201200	0	1624200	0
>sp|P0DMV9|HS71B_HUMAN Heat shock 70 kDa protein 1B OS=Homo sapiens GN=HSPA1B PE=1 SV=1;>sp|P0DMV8|HS71A_HUMAN Heat shock 70 kDa protein 1A OS=Homo sapiens GN=HSPA1A PE=1 SV=1	18	18	27	27	27	28	36	30	30.4	31.4	44.6	43.7	43.5	46.2	65.1	48.2	99778000	106210000	683360000	734280000	702300000	1420000000	1425800000	1406500000
>sp|P11172|UMPS_HUMAN Uridine 5-monophosphate synthase OS=Homo sapiens GN=UMPS PE=1 SV=1	0	0	3	3	5	2	2	1	0	0	5.6	5.6	12.5	6.2	6.7	2.5	0	0	0	0	1844200	1129900	0	0
>sp|P11586|C1TC_HUMAN C-1-tetrahydrofolate synthase, cytoplasmic OS=Homo sapiens GN=MTHFD1 PE=1 SV=3	19	23	26	26	26	30	31	33	19.9	24.7	27.5	27.5	27.6	30.7	34.2	35	79518000	86315000	93659000	90500000	74762000	89195000	87243000	100080000
>sp|P12236|ADT3_HUMAN ADP/ATP translocase 3 OS=Homo sapiens GN=SLC25A6 PE=1 SV=4	8	4	8	10	9	7	7	8	26.5	12.4	24.5	31.5	28.9	23.8	23.8	26.5	4236300	0	0	11524000	10459000	7613400	9770900	8890200
>sp|P12532|KCRU_HUMAN Creatine kinase U-type, mitochondrial OS=Homo sapiens GN=CKMT1A PE=1 SV=1	4	3	5	5	5	5	5	5	12	7	15.8	15.8	15.8	15.8	15.8	15.8	8395200	8971400	9349800	10887000	9402200	10375000	8902200	8476700
>sp|P12956|XRCC6_HUMAN X-ray repair cross-complementing protein 6 OS=Homo sapiens GN=XRCC6 PE=1 SV=2	10	10	13	12	15	12	14	16	17.7	18.9	22	19.7	25.8	19	25	28.4	15170000	12941000	14527000	15260000	16259000	18479000	17936000	18122000
>sp|P13995|MTDC_HUMAN Bifunctional methylenetetrahydrofolate dehydrogenase/cyclohydrolase, mitochondrial OS=Homo sapiens GN=MTHFD2 PE=1 SV=2	1	2	4	4	2	2	2	3	3.1	6.6	16	16	6.6	9.1	6.6	10	0	1795100	1807800	1992800	1502600	0	1402500	1625600
>sp|P14618|KPYM_HUMAN Pyruvate kinase PKM OS=Homo sapiens GN=PKM PE=1 SV=4	4	6	9	14	13	13	12	13	8.5	11.9	20.3	30.7	28.8	26	23.5	28.6	10155000	13870000	16116000	15765000	15635000	15007000	16108000	13848000
>sp|P14866|HNRPL_HUMAN Heterogeneous nuclear ribonucleoprotein L OS=Homo sapiens GN=HNRNPL PE=1 SV=2	9	9	11	10	15	10	11	10	22.9	20.2	25	23.4	33.6	26.1	26.5	23.8	35061000	33403000	25873000	24579000	22441000	17544000	15997000	18329000
>sp|P15531|NDKA_HUMAN Nucleoside diphosphate kinase A OS=Homo sapiens GN=NME1 PE=1 SV=1	0	0	7	4	4	1	1	1	0	0	50.7	28.3	34.2	11.2	11.2	7.9	0	0	8886600	10206000	8651200	0	0	0
>sp|P15880|RS2_HUMAN 40S ribosomal protein S2 OS=Homo sapiens GN=RPS2 PE=1 SV=2	5	5	8	8	9	9	10	8	16.7	15.4	28	28	30.4	30.4	38.2	28	20218000	44101000	62441000	56070000	53356000	60980000	61718000	69108000
>sp|P17812|PYRG1_HUMAN CTP synthase 1 OS=Homo sapiens GN=CTPS1 PE=1 SV=2	2	0	5	5	4	4	5	3	3.7	0	8.3	8.6	8.1	7.3	8.6	5.1	1298200	0	1739200	1642200	2373200	1886100	1834500	1802500
>sp|P17987|TCPA_HUMAN T-complex protein 1 subunit alpha OS=Homo sapiens GN=TCP1 PE=1 SV=1	9	7	14	14	16	15	12	13	17.8	12.8	26.8	28.2	30	30.2	26.1	27	24378000	20042000	39672000	37918000	32230000	25686000	25385000	26882000
>sp|P18077|RL35A_HUMAN 60S ribosomal protein L35a OS=Homo sapiens GN=RPL35A PE=1 SV=2	3	3	4	4	4	4	5	3	20.9	20.9	27.3	27.3	27.3	27.3	33.6	20.9	16497000	21352000	20861000	20640000	19010000	19575000	17732000	16829000
>sp|P18124|RL7_HUMAN 60S ribosomal protein L7 OS=Homo sapiens GN=RPL7 PE=1 SV=1	7	7	9	8	10	10	11	12	27.8	27	31.5	28.2	31.9	34.7	34.7	37.5	48466000	54184000	57765000	58679000	45615000	54086000	51442000	59642000
>sp|P19367|HXK1_HUMAN Hexokinase-1 OS=Homo sapiens GN=HK1 PE=1 SV=3	1	0	6	1	4	3	2	5	0.9	0	6	0.9	4.5	3.1	2.1	5.1	0	0	1394100	0	0	1188300	0	1199300
>sp|P20042|IF2B_HUMAN Eukaryotic translation initiation factor 2 subunit 2 OS=Homo sapiens GN=EIF2S2 PE=1 SV=2	3	3	5	5	3	4	4	5	8.4	7.8	18	18	8.4	14.4	15.6	17.1	4539600	4605500	3278700	3575000	3342000	3398600	2489200	3445900
>sp|P20618|PSB1_HUMAN Proteasome subunit beta type-1 OS=Homo sapiens GN=PSMB1 PE=1 SV=2	1	0	3	4	5	1	2	2	3.7	0	13.3	17.4	25.7	5.8	9.5	10	0	0	3906100	5218300	4093200	0	1467800	1692900
>sp|P20700|LMNB1_HUMAN Lamin-B1 OS=Homo sapiens GN=LMNB1 PE=1 SV=2	13	11	13	11	11	10	11	10	20.5	18.8	21.3	19.6	18.8	16.7	20.3	16.7	20956000	18950000	18244000	15607000	13745000	17678000	18256000	19895000
>sp|P21333|FLNA_HUMAN Filamin-A OS=Homo sapiens GN=FLNA PE=1 SV=4	13	17	31	27	23	28	28	26	6	7.9	15.3	14.4	11.6	13.9	15.8	15	21255000	19684000	25351000	22917000	22076000	20342000	22042000	20940000
>sp|P21796|VDAC1_HUMAN Voltage-dependent anion-selective channel protein 1 OS=Homo sapiens GN=VDAC1 PE=1 SV=2	2	2	5	4	5	5	4	5	8.5	8.5	19.1	14.8	17.7	19.1	14.5	23.3	8071800	7737000	9734400	9951200	8451500	9526200	7624600	8208000
>sp|P22102|PUR2_HUMAN Trifunctional purine biosynthetic protein adenosine-3 OS=Homo sapiens GN=GART PE=1 SV=1	2	2	5	5	6	5	5	6	1.7	1.7	5.2	5.4	7	5.2	5.2	6.1	3216000	3271600	4377300	4448400	3668800	3395800	2783300	2794600
>sp|P22234|PUR6_HUMAN Multifunctional protein ADE2 OS=Homo sapiens GN=PAICS PE=1 SV=3	3	2	5	9	9	6	6	8	7.1	4.7	13.9	23.3	24.5	18.4	17.2	23.3	2972300	2602800	5707500	7347400	5542800	4645500	4520000	5415000
>sp|P23526|SAHH_HUMAN Adenosylhomocysteinase OS=Homo sapiens GN=AHCY PE=1 SV=4	2	1	3	2	3	2	1	3	4.6	2.8	7.4	4.6	6.7	4.6	1.9	6.7	2677400	0	1570600	1303800	1097800	1348300	0	1461100
>sp|P24534|EF1B_HUMAN Elongation factor 1-beta OS=Homo sapiens GN=EEF1B2 PE=1 SV=3	2	2	2	3	5	4	4	3	9.8	9.8	9.8	16.4	27.6	24.4	24.4	16.4	8765100	7684500	9551300	11701000	9940800	9040100	9092700	9145100
>sp|P25398|RS12_HUMAN 40S ribosomal protein S12 OS=Homo sapiens GN=RPS12 PE=1 SV=3	3	3	4	5	6	5	6	5	20.5	25.8	31.8	39.4	53	41.7	53	41.7	16964000	12848000	20325000	26819000	26844000	24050000	22941000	19067000
>sp|P25705|ATPA_HUMAN ATP synthase subunit alpha, mitochondrial OS=Homo sapiens GN=ATP5A1 PE=1 SV=1	7	7	9	10	9	10	10	7	13.4	13.7	18.4	20.4	18.4	20.4	20.4	15	14829000	15475000	21308000	19701000	16550000	12441000	10566000	10052000
>sp|P25788|PSA3_HUMAN Proteasome subunit alpha type-3 OS=Homo sapiens GN=PSMA3 PE=1 SV=2	1	1	2	3	3	1	2	1	4.7	4.7	7.5	11.4	11.4	4.7	8.6	4.7	0	0	3967200	6425300	5268500	0	2230000	0
>sp|P25789|PSA4_HUMAN Proteasome subunit alpha type-4 OS=Homo sapiens GN=PSMA4 PE=1 SV=1	0	1	6	4	6	4	3	5	0	3.1	19.5	12.6	19.5	13	9.6	16.1	0	0	10204000	4992000	8632600	3829100	3066400	3154400
>sp|P26368|U2AF2_HUMAN Splicing factor U2AF 65 kDa subunit OS=Homo sapiens GN=U2AF2 PE=1 SV=4	4	3	5	6	6	6	6	6	10.1	7.8	13.9	17.3	17.3	17.3	17.3	17.3	13881000	16263000	10384000	14656000	16725000	15540000	14382000	14161000
>sp|P26599|PTBP1_HUMAN Polypyrimidine tract-binding protein 1 OS=Homo sapiens GN=PTBP1 PE=1 SV=1	8	6	8	9	8	9	11	9	15.3	10.9	15.3	19	17.7	19	27.1	21.1	29398000	34800000	32450000	34123000	29992000	29260000	27026000	29932000
>sp|P26639|SYTC_HUMAN Threonine--tRNA ligase, cytoplasmic OS=Homo sapiens GN=TARS PE=1 SV=3	0	0	8	9	7	4	3	3	0	0	10.5	12.3	8.7	4.7	4	3.7	0	0	3798200	4097800	3367800	2276900	2561800	2617500
>sp|P26640|SYVC_HUMAN Valine--tRNA ligase OS=Homo sapiens GN=VARS PE=1 SV=4	4	3	4	5	3	3	3	5	5.1	4	5.1	5.3	3.6	3.2	3.2	5.6	2696000	3659800	2531000	2001300	1777100	1997300	2284900	2439900
>sp|P26641|EF1G_HUMAN Elongation factor 1-gamma OS=Homo sapiens GN=EEF1G PE=1 SV=3	6	5	10	14	16	13	14	10	13.3	11	17.8	30	33.2	28.8	29.3	21.5	75065000	61932000	95627000	76499000	97708000	65115000	77336000	59431000
>sp|P27635|RL10_HUMAN 60S ribosomal protein L10 OS=Homo sapiens GN=RPL10 PE=1 SV=4	4	4	5	6	5	6	6	7	17.8	17.8	23.8	24.3	23.8	25.2	24.3	29.4	14541000	20166000	19137000	20212000	15591000	17492000	16263000	17092000
>sp|P28066|PSA5_HUMAN Proteasome subunit alpha type-5 OS=Homo sapiens GN=PSMA5 PE=1 SV=3	1	1	3	3	4	2	1	1	4.1	4.1	14.9	14.9	19.1	12	4.1	7.9	0	0	5703400	6729400	4979700	2824900	0	0
>sp|P28072|PSB6_HUMAN Proteasome subunit beta type-6 OS=Homo sapiens GN=PSMB6 PE=1 SV=4	1	2	2	3	2	2	3	2	4.2	8.8	8.8	13	8.8	8.8	13	8.8	0	2035000	7823800	5524400	4451500	1931300	1361200	1210800
>sp|P28074|PSB5_HUMAN Proteasome subunit beta type-5 OS=Homo sapiens GN=PSMB5 PE=1 SV=3	1	1	5	5	5	1	1	1	4.9	4.9	23.6	23.6	19.4	4.9	3.8	4.9	0	0	7649400	6797100	6632700	0	0	0
>sp|P28288|ABCD3_HUMAN ATP-binding cassette sub-family D member 3 OS=Homo sapiens GN=ABCD3 PE=1 SV=1	1	1	2	2	3	1	2	2	1.4	1.4	2.4	3.5	4.6	1.4	3.2	3.5	0	0	1376500	1401600	1211300	0	1103300	1085600
>sp|P29401|TKT_HUMAN Transketolase OS=Homo sapiens GN=TKT PE=1 SV=3	1	0	4	2	4	2	2	3	1.4	0	8.8	4.5	7.9	3.4	3.4	6.4	0	0	1344500	1145800	1534500	1138900	0	979420
>sp|P29692|EF1D_HUMAN Elongation factor 1-delta OS=Homo sapiens GN=EEF1D PE=1 SV=5	4	3	4	6	5	6	5	5	20.6	16	20.3	29.9	24.9	29.9	24.9	24.9	14218000	15393000	13594000	11733000	12956000	9255300	7806100	7840100
>sp|P30101|PDIA3_HUMAN Protein disulfide-isomerase A3 OS=Homo sapiens GN=PDIA3 PE=1 SV=4	5	5	6	3	6	6	6	6	11.1	10.1	13.5	6.9	13.7	13.5	12.7	12.9	3140000	5038200	3698600	2704600	2326400	2399000	2477200	2699100
>sp|P30419|NMT1_HUMAN Glycylpeptide N-tetradecanoyltransferase 1 OS=Homo sapiens GN=NMT1 PE=1 SV=2	2	0	3	2	3	2	4	3	5	0	7.5	4.8	7.5	5	9.7	8.9	1794800	0	2763300	2367800	2535300	2760800	3284900	3308300
>sp|P30876|RPB2_HUMAN DNA-directed RNA polymerase II subunit RPB2 OS=Homo sapiens GN=POLR2B PE=1 SV=1	0	0	8	6	6	6	4	8	0	0	7.2	6	4.9	4.3	2.8	7	0	0	3762800	3967200	3251600	2713400	2784400	2818400
>sp|P31942|HNRH3_HUMAN Heterogeneous nuclear ribonucleoprotein H3 OS=Homo sapiens GN=HNRNPH3 PE=1 SV=2	2	4	5	4	4	5	3	4	5.2	11.8	15.3	13	12.4	15.3	12.4	12.4	0	6137000	4429000	4916000	3155500	3893500	4055800	3436900
>sp|P31943|HNRH1_HUMAN Heterogeneous nuclear ribonucleoprotein H OS=Homo sapiens GN=HNRNPH1 PE=1 SV=4	5	6	7	7	8	10	8	9	12	15.4	18.7	21.2	22.5	28.7	24.9	24.5	37824000	39842000	35441000	32141000	27269000	29879000	29682000	31646000
>sp|P31946|1433B_HUMAN 14-3-3 protein beta/alpha OS=Homo sapiens GN=YWHAB PE=1 SV=3	2	3	6	6	5	6	5	6	9.3	12.6	26	25.2	22	25.2	22	25.2	2548400	2748800	4285900	4165800	3376600	3961100	4568900	3960300
>sp|P32322|P5CR1_HUMAN Pyrroline-5-carboxylate reductase 1, mitochondrial OS=Homo sapiens GN=PYCR1 PE=1 SV=2	2	1	4	4	4	4	4	4	7.2	3.4	16.9	16.9	16.9	16.9	16.9	16.9	6669400	0	5973100	6328000	5239500	4616400	3847200	3926900
>sp|P34897|GLYM_HUMAN Serine hydroxymethyltransferase, mitochondrial OS=Homo sapiens GN=SHMT2 PE=1 SV=3	1	1	6	6	7	3	2	1	1.6	2.6	11.9	10.9	13.5	5.6	4.2	2.8	0	0	4448800	3850000	3588500	2517800	3150700	0
>sp|P34932|HSP74_HUMAN Heat shock 70 kDa protein 4 OS=Homo sapiens GN=HSPA4 PE=1 SV=4	1	1	4	8	6	7	9	8	1.7	1.3	5.7	11.9	9	11.4	14.2	13	0	0	4933000	6621000	5445500	6397900	8198300	7683400
>sp|P35232|PHB_HUMAN Prohibitin OS=Homo sapiens GN=PHB PE=1 SV=1	5	7	10	8	8	10	9	9	18	22.8	35.3	27.6	28.3	34.9	38.2	35.3	19339000	19029000	21961000	23707000	20205000	18642000	19022000	18726000
>sp|P35579|MYH9_HUMAN Myosin-9 OS=Homo sapiens GN=MYH9 PE=1 SV=4	1	3	4	4	4	5	5	6	0.4	1.3	1.8	1.8	2.3	2.8	2	3.2	0	0	1839900	1510400	0	1621400	0	1607600
>sp|P35580|MYH10_HUMAN Myosin-10 OS=Homo sapiens GN=MYH10 PE=1 SV=3	2	4	5	4	7	8	7	7	0.9	1.8	2.4	1.8	3.8	4.3	3.1	4.1	3216100	4391100	4982400	4255400	5444400	4900800	4680600	4712100
>sp|P35606|COPB2_HUMAN Coatomer subunit beta OS=Homo sapiens GN=COPB2 PE=1 SV=2	1	2	7	6	10	13	11	12	1	2.1	7.7	9.4	13.2	16.3	16.7	16.9	0	1974700	12511000	10750000	9360200	11465000	13446000	11935000
>sp|P35998|PRS7_HUMAN 26S protease regulatory subunit 7 OS=Homo sapiens GN=PSMC2 PE=1 SV=3	0	1	7	7	8	6	4	5	0	3	18	18	20.6	15.2	9.5	12	0	0	10134000	8478500	6356600	2568100	2362300	2601800
>sp|P38646|GRP75_HUMAN Stress-70 protein, mitochondrial OS=Homo sapiens GN=HSPA9 PE=1 SV=2	8	6	17	13	16	19	22	20	13.7	10.8	27.5	21.1	27.4	34.2	39	32.8	12258000	11906000	22405000	17522000	17209000	30647000	27954000	31208000
>sp|P39023|RL3_HUMAN 60S ribosomal protein L3 OS=Homo sapiens GN=RPL3 PE=1 SV=2	7	7	12	12	12	12	11	13	15.4	15.4	24.3	24.3	23.6	24.3	29.8	30.3	46963000	54691000	91902000	77445000	71398000	82253000	87216000	89366000
>sp|P39656|OST48_HUMAN Dolichyl-diphosphooligosaccharide--protein glycosyltransferase 48 kDa subunit OS=Homo sapiens GN=DDOST PE=1 SV=4	2	1	2	2	3	2	3	4	4.4	1.5	4.4	4.4	6.8	4.4	6.8	8.3	0	0	3263600	3579100	3874400	3829900	4468200	3610700
>sp|P40227|TCPZ_HUMAN T-complex protein 1 subunit zeta OS=Homo sapiens GN=CCT6A PE=1 SV=3	6	7	11	11	13	8	11	10	10	11.3	19.8	19.2	26.2	14.7	22.6	17.5	21439000	21373000	32127000	31682000	29530000	19277000	18851000	17557000
>sp|P40926|MDHM_HUMAN Malate dehydrogenase, mitochondrial OS=Homo sapiens GN=MDH2 PE=1 SV=3	4	4	9	9	9	8	7	9	13	13.9	29.9	32.8	32.2	29.3	26	32.2	7048700	7670300	12912000	11315000	11481000	5967300	5747900	5064800
>sp|P41252|SYIC_HUMAN Isoleucine--tRNA ligase, cytoplasmic OS=Homo sapiens GN=IARS PE=1 SV=2	8	8	13	15	18	16	19	19	6.2	6.3	10.1	12.2	14.6	14.4	16.8	15.9	13051000	17263000	20314000	21268000	20236000	16938000	19762000	19048000
>sp|P42704|LPPRC_HUMAN Leucine-rich PPR motif-containing protein, mitochondrial OS=Homo sapiens GN=LRPPRC PE=1 SV=3	5	4	7	5	6	5	8	5	3.6	2.6	5.6	3.3	4.4	4.2	6.8	3.6	4907700	4861500	3970700	3530400	3061600	2678100	3690100	1869400
>sp|P43686|PRS6B_HUMAN 26S protease regulatory subunit 6B OS=Homo sapiens GN=PSMC4 PE=1 SV=2	0	1	5	5	5	2	0	0	0	1.7	10.5	10.5	12.2	5.3	0	0	0	0	7351200	6512600	5054500	0	0	0
>sp|P46060|RAGP1_HUMAN Ran GTPase-activating protein 1 OS=Homo sapiens GN=RANGAP1 PE=1 SV=1	1	1	2	3	2	0	2	3	1.9	1.9	4.8	5.1	3.9	0	3.9	6.5	0	0	1008300	2183400	1687200	0	1583600	2453700
>sp|P46776|RL27A_HUMAN 60S ribosomal protein L27a OS=Homo sapiens GN=RPL27A PE=1 SV=2	3	4	3	3	3	3	3	3	20.9	27.7	22.3	22.3	22.3	22.3	22.3	22.3	0	14777000	21628000	22529000	19159000	24991000	23635000	22727000
>sp|P46778|RL21_HUMAN 60S ribosomal protein L21 OS=Homo sapiens GN=RPL21 PE=1 SV=2	2	1	3	3	2	3	4	3	13.8	9.4	20.6	20.6	16.2	20.6	25	20.6	6949300	4464400	15035000	16131000	0	18050000	18204000	21476000
>sp|P46779|RL28_HUMAN 60S ribosomal protein L28 OS=Homo sapiens GN=RPL28 PE=1 SV=3	1	2	3	3	3	3	2	4	8	16.1	21.2	21.2	21.2	21.2	13.1	26.3	0	4025100	5725900	5902800	5625400	7162400	5992400	7997400
>sp|P46940|IQGA1_HUMAN Ras GTPase-activating-like protein IQGAP1 OS=Homo sapiens GN=IQGAP1 PE=1 SV=1	9	8	10	8	10	4	10	8	5.6	5.3	6.4	5.4	6.3	2.5	7.4	4.9	8645200	9662600	10471000	10350000	10914000	3689300	10000000	9332400
>sp|P47897|SYQ_HUMAN Glutamine--tRNA ligase OS=Homo sapiens GN=QARS PE=1 SV=1	3	3	6	5	5	6	4	5	4.4	4.1	8	7.2	7.7	9.4	6.7	8.3	2151600	1651400	1962100	1755700	1908700	1732700	2146100	1773900
>sp|P48047|ATPO_HUMAN ATP synthase subunit O, mitochondrial OS=Homo sapiens GN=ATP5O PE=1 SV=1	1	2	2	2	3	1	1	2	4.7	9.9	10.3	10.3	16	5.2	5.2	9.9	0	3285200	0	0	0	0	0	0
>sp|P48444|COPD_HUMAN Coatomer subunit delta OS=Homo sapiens GN=ARCN1 PE=1 SV=1	1	1	3	4	4	4	4	5	2.2	2.2	6.5	8.6	8.2	8.6	9	10.4	0	0	3146300	3011900	3507000	4059500	3325700	3113000
>sp|P48643|TCPE_HUMAN T-complex protein 1 subunit epsilon OS=Homo sapiens GN=CCT5 PE=1 SV=1	3	4	11	10	12	12	10	14	5.2	7.4	20.1	19.2	23.1	20.1	16.8	24.2	0	7817200	16597000	17719000	21947000	12409000	13836000	15786000
>sp|P49207|RL34_HUMAN 60S ribosomal protein L34 OS=Homo sapiens GN=RPL34 PE=1 SV=3	3	3	4	4	4	4	5	4	20.5	20.5	28.2	28.2	28.2	28.2	29.1	28.2	4155200	5531500	10047000	8855600	8639200	11751000	11785000	13130000
>sp|P49327|FAS_HUMAN Fatty acid synthase OS=Homo sapiens GN=FASN PE=1 SV=3	5	3	26	25	25	26	35	31	1.9	1.1	11.5	12	12.5	12.8	18.2	14.8	5032700	5484500	30634000	29208000	29746000	27229000	29362000	25844000
>sp|P49368|TCPG_HUMAN T-complex protein 1 subunit gamma OS=Homo sapiens GN=CCT3 PE=1 SV=4	11	9	17	19	16	14	15	21	19.8	17.2	31.6	34.3	27.2	27.9	29.2	39.6	22136000	20731000	39811000	36555000	40310000	30848000	30807000	27655000
>sp|P49411|EFTU_HUMAN Elongation factor Tu, mitochondrial OS=Homo sapiens GN=TUFM PE=1 SV=2	2	1	3	4	5	3	6	2	5.1	2	6.2	9.3	13.3	7.7	15.5	5.1	1785600	0	1970300	2305400	2449000	1830100	2115900	1797200
>sp|P49756|RBM25_HUMAN RNA-binding protein 25 OS=Homo sapiens GN=RBM25 PE=1 SV=3	2	2	2	4	3	3	2	4	3.9	3.9	3.9	6.9	5.7	4.5	2.7	6.6	1925500	2401000	2154100	2140100	1765700	769680	704440	2543600
>sp|P50402|EMD_HUMAN Emerin OS=Homo sapiens GN=EMD PE=1 SV=1	3	3	4	6	5	4	5	4	11.8	11.8	15.7	28.3	21.7	15.7	21.7	15.7	5091900	4476900	7064100	6726300	5332300	4337800	4570600	5646000
>sp|P50914|RL14_HUMAN 60S ribosomal protein L14 OS=Homo sapiens GN=RPL14 PE=1 SV=4	2	3	3	4	4	4	4	3	10.7	16.3	15.8	20.9	20.9	20.9	20.9	15.8	5235600	12359000	19033000	19211000	24236000	22780000	24066000	23875000
>sp|P50991|TCPD_HUMAN T-complex protein 1 subunit delta OS=Homo sapiens GN=CCT4 PE=1 SV=4	9	9	16	16	20	13	15	15	17.8	18	30.2	32.7	41.2	28.8	33.8	33	25438000	28889000	48769000	48437000	41950000	32336000	30991000	30785000
>sp|P52272|HNRPM_HUMAN Heterogeneous nuclear ribonucleoprotein M OS=Homo sapiens GN=HNRNPM PE=1 SV=3	11	12	17	19	20	20	22	28	16.7	16.6	22.6	26.8	28.9	31.9	32.5	39.7	45351000	45484000	41415000	44620000	43622000	46209000	51813000	45217000
>sp|P53007|TXTP_HUMAN Tricarboxylate transport protein, mitochondrial OS=Homo sapiens GN=SLC25A1 PE=1 SV=2	1	1	3	2	4	2	1	2	2.6	2.6	10	6.4	13.8	6.4	2.6	6.4	0	0	4065600	0	3846800	0	0	0
>sp|P53396|ACLY_HUMAN ATP-citrate synthase OS=Homo sapiens GN=ACLY PE=1 SV=3	6	5	16	15	16	13	14	15	5.4	4.6	15.3	15.5	16.2	13.5	13.7	14.3	6559500	6320800	15231000	14180000	14266000	11212000	12882000	13150000
>sp|P53621|COPA_HUMAN Coatomer subunit alpha OS=Homo sapiens GN=COPA PE=1 SV=2	7	5	10	15	14	15	16	16	6.1	4.8	8.7	14.1	12.7	13.5	14.7	13.4	9058900	8562500	14901000	15082000	14166000	13525000	14902000	15632000
>sp|P54136|SYRC_HUMAN Arginine--tRNA ligase, cytoplasmic OS=Homo sapiens GN=RARS PE=1 SV=2	6	6	7	6	9	7	11	10	8.2	9.1	10.9	10.5	14.1	11.5	18.3	16.5	6412700	6841100	6653400	6190900	6521500	5616000	6430200	5824700
>sp|P54577|SYYC_HUMAN Tyrosine--tRNA ligase, cytoplasmic OS=Homo sapiens GN=YARS PE=1 SV=4	5	5	7	8	11	7	7	6	9.1	11	13.3	18	20.3	13.8	12.3	10	4076700	4361000	4579000	4622300	4653200	2964800	2849100	4329100
>sp|P54709|AT1B3_HUMAN Sodium/potassium-transporting ATPase subunit beta-3 OS=Homo sapiens GN=ATP1B3 PE=1 SV=1	0	0	3	4	3	1	3	2	0	0	11.8	15.8	11.8	3.9	9.3	6.5	0	0	3477600	3378700	3159000	0	1393800	2040200
>sp|P55060|XPO2_HUMAN Exportin-2 OS=Homo sapiens GN=CSE1L PE=1 SV=3	0	1	4	4	6	4	4	4	0	0.8	3.7	3.7	5.9	3.5	4.4	3.6	0	0	29789000	27704000	20654000	5880500	5890900	5710500
>sp|P55265|DSRAD_HUMAN Double-stranded RNA-specific adenosine deaminase OS=Homo sapiens GN=ADAR PE=1 SV=4	9	8	9	10	12	12	13	14	7.6	6.3	8.4	9	10.7	11.4	12.5	13.2	10006000	11971000	8232500	7908600	6835300	7774600	7918700	8132900
>sp|P57088|TMM33_HUMAN Transmembrane protein 33 OS=Homo sapiens GN=TMEM33 PE=1 SV=2	0	0	3	2	4	3	3	2	0	0	12.6	7.7	16.2	12.1	12.1	7.3	0	0	4197800	3956700	4378400	4269000	3142900	0
>sp|P60228|EIF3E_HUMAN Eukaryotic translation initiation factor 3 subunit E OS=Homo sapiens GN=EIF3E PE=1 SV=1	4	6	7	8	12	11	8	9	8.5	12.8	14.6	16	22.7	23.1	17.5	21.8	10183000	10903000	9524200	9085900	8394300	8701100	8398400	7862700
>sp|P60842|IF4A1_HUMAN Eukaryotic initiation factor 4A-I OS=Homo sapiens GN=EIF4A1 PE=1 SV=1	7	7	8	10	11	11	14	13	18	18	19.2	21.7	26.6	30.8	32.3	30.8	22950000	23295000	22184000	22027000	18922000	22354000	21565000	21595000
>sp|P60891|PRPS1_HUMAN Ribose-phosphate pyrophosphokinase 1 OS=Homo sapiens GN=PRPS1 PE=1 SV=2	8	7	8	9	11	8	11	10	26.1	23.9	24.2	31.4	40.3	27.4	43.1	36.2	19152000	16267000	19039000	18611000	18815000	18826000	18038000	16988000
>sp|P60900|PSA6_HUMAN Proteasome subunit alpha type-6 OS=Homo sapiens GN=PSMA6 PE=1 SV=1	1	2	6	5	6	3	1	2	5.3	9.3	24.8	20.7	24.8	14.2	5.3	10.2	0	3307500	6925000	7812500	6392800	2144300	0	2276300
>sp|P61247|RS3A_HUMAN 40S ribosomal protein S3a OS=Homo sapiens GN=RPS3A PE=1 SV=2	9	11	12	13	14	14	13	13	31.8	37.1	42.4	47.3	49.6	47.3	48.1	44.7	76078000	87526000	78483000	74861000	73304000	67076000	63157000	71611000
>sp|P62195|PRS8_HUMAN 26S protease regulatory subunit 8 OS=Homo sapiens GN=PSMC5 PE=1 SV=1	1	1	4	4	6	1	2	3	3	3	11.6	11.3	13.3	3	6.2	9.4	0	0	6590600	5319700	5034700	0	1725300	2462000
>sp|P62263|RS14_HUMAN 40S ribosomal protein S14 OS=Homo sapiens GN=RPS14 PE=1 SV=3	4	4	5	4	6	5	4	4	36.4	36.4	36.4	36.4	37.7	36.4	36.4	36.4	23897000	23926000	29187000	27991000	23675000	27104000	23300000	24771000
>sp|P62266|RS23_HUMAN 40S ribosomal protein S23 OS=Homo sapiens GN=RPS23 PE=1 SV=3	1	0	4	5	2	4	4	2	7.7	0	28.7	29.4	13.3	28.7	28.7	13.3	0	0	7321900	5794400	7548100	6825600	7039900	6817500
>sp|P62269|RS18_HUMAN 40S ribosomal protein S18 OS=Homo sapiens GN=RPS18 PE=1 SV=3	5	6	7	7	6	7	6	7	32.2	36.8	43.4	43.4	37.5	43.4	37.5	37.5	27810000	27185000	34486000	33818000	41359000	37154000	41396000	40128000
>sp|P62280|RS11_HUMAN 40S ribosomal protein S11 OS=Homo sapiens GN=RPS11 PE=1 SV=3	8	7	9	9	9	10	11	11	37.3	31	44.3	44.3	44.3	53.2	53.8	53.8	62999000	67064000	62666000	62388000	48583000	59944000	55255000	56317000
>sp|P62424|RL7A_HUMAN 60S ribosomal protein L7a OS=Homo sapiens GN=RPL7A PE=1 SV=2	4	5	11	11	12	13	12	12	15.4	19.5	41.4	38.7	42.1	39.1	35.3	38.7	11459000	16878000	38059000	43343000	30232000	67246000	60643000	63860000
>sp|P62826|RAN_HUMAN GTP-binding nuclear protein Ran OS=Homo sapiens GN=RAN PE=1 SV=3	2	4	5	5	5	4	4	4	9.7	19.4	24.5	24.5	24.5	19.4	19.4	19.4	10768000	8577300	9950800	9989900	8617700	6827800	6092100	6387600
>sp|P62829|RL23_HUMAN 60S ribosomal protein L23 OS=Homo sapiens GN=RPL23 PE=1 SV=1	5	4	4	5	5	3	3	4	43.6	29.3	32.9	43.6	43.6	30.7	25.7	36.4	12976000	18536000	15385000	18787000	18376000	22500000	23884000	20902000
>sp|P62913|RL11_HUMAN 60S ribosomal protein L11 OS=Homo sapiens GN=RPL11 PE=1 SV=2	3	4	4	4	4	4	4	4	17.4	21.3	21.3	21.3	21.3	21.3	21.3	21.3	30929000	36674000	43050000	38100000	40653000	42388000	34788000	35636000
>sp|P62917|RL8_HUMAN 60S ribosomal protein L8 OS=Homo sapiens GN=RPL8 PE=1 SV=2	4	4	7	6	6	6	6	4	16.3	16.3	22.6	19.5	22.2	22.6	22.2	16	39725000	45249000	53672000	52536000	43831000	49253000	52315000	50828000
>sp|P63010|AP2B1_HUMAN AP-2 complex subunit beta OS=Homo sapiens GN=AP2B1 PE=1 SV=1	3	3	4	5	5	9	7	9	3.4	3.5	5.1	6	6.7	10.6	9.1	11	5975900	5892700	7738300	6117200	5788100	6807700	6951100	7226200
>sp|P63173|RL38_HUMAN 60S ribosomal protein L38 OS=Homo sapiens GN=RPL38 PE=1 SV=2	2	4	3	6	6	6	5	5	24.3	41.4	38.6	50	50	50	50	50	6241300	6751600	6829400	7140900	6710400	8019200	7765500	6783800
>sp|P63261|ACTG_HUMAN Actin, cytoplasmic 2 OS=Homo sapiens GN=ACTG1 PE=1 SV=1;>sp|P60709|ACTB_HUMAN Actin, cytoplasmic 1 OS=Homo sapiens GN=ACTB PE=1 SV=1	12	11	12	12	12	15	12	13	36.3	30.7	36.3	36.3	36.3	42.4	32.3	36.5	247570000	284430000	230920000	207080000	197040000	204560000	185440000	177700000
>sp|P67809|YBOX1_HUMAN Nuclease-sensitive element-binding protein 1 OS=Homo sapiens GN=YBX1 PE=1 SV=3	2	1	5	6	5	6	5	6	11.1	5.9	25.9	32.1	25.9	30.6	25.9	30.6	4734500	0	10157000	11068000	8368600	10626000	10017000	10211000
>sp|P68363|TBA1B_HUMAN Tubulin alpha-1B chain OS=Homo sapiens GN=TUBA1B PE=1 SV=1	11	11	15	15	17	18	18	17	29.3	29.3	39.5	40.8	45.5	47.7	49.2	46.1	74872000	55622000	161390000	185340000	193660000	187400000	180830000	161820000
>sp|P78371|TCPB_HUMAN T-complex protein 1 subunit beta OS=Homo sapiens GN=CCT2 PE=1 SV=4	3	3	12	9	15	9	12	10	6.4	6.2	23.2	18.1	30.3	18.9	27.9	21.7	9062300	9498800	23594000	20952000	18816000	13866000	12297000	10769000
>sp|Q00325|MPCP_HUMAN Phosphate carrier protein, mitochondrial OS=Homo sapiens GN=SLC25A3 PE=1 SV=2	3	3	3	5	7	7	7	6	7.7	7.7	7.7	12.2	20.4	21	18.8	16.6	20114000	22584000	36471000	30509000	28131000	18882000	17410000	18752000
>sp|Q01081|U2AF1_HUMAN Splicing factor U2AF 35 kDa subunit OS=Homo sapiens GN=U2AF1 PE=1 SV=3	3	2	3	3	5	2	4	5	12.5	8.8	12.5	12.1	23.3	8.8	19.6	23.3	10094000	9854000	9083600	8506800	8033300	5676000	7184000	6902900
>sp|Q01105|SET_HUMAN Protein SET OS=Homo sapiens GN=SET PE=1 SV=3	3	2	3	3	3	2	3	2	11.7	8.3	11.7	11.7	11.7	8.3	11.7	8.3	3707900	4831100	3644100	3860700	3260600	3179400	3271200	3418900
>sp|Q01844|EWS_HUMAN RNA-binding protein EWS OS=Homo sapiens GN=EWSR1 PE=1 SV=1	3	3	4	4	4	3	4	4	4.4	4.4	8.1	8.1	8.1	4.4	8.1	8.1	6892200	5665800	6563700	7348300	6004100	7455600	5983200	7438500
>sp|Q02978|M2OM_HUMAN Mitochondrial 2-oxoglutarate/malate carrier protein OS=Homo sapiens GN=SLC25A11 PE=1 SV=3	1	0	5	6	8	6	2	5	5.1	0	17.8	22.3	27.7	20.1	6.7	18.8	0	0	3835900	5319400	6206700	4485000	3227400	3503700
>sp|Q04917|1433F_HUMAN 14-3-3 protein eta OS=Homo sapiens GN=YWHAH PE=1 SV=4	0	2	3	4	3	5	4	6	0	7.3	11	14.2	11	17.1	15	21.1	0	0	0	0	0	1408100	1330300	1563900
>sp|Q06830|PRDX1_HUMAN Peroxiredoxin-1 OS=Homo sapiens GN=PRDX1 PE=1 SV=1	5	7	8	6	7	7	6	7	23.6	33.7	37.7	28.6	32.7	32.7	28.1	32.7	41299000	33941000	38439000	35748000	35287000	40001000	36305000	35166000
>sp|Q13200|PSMD2_HUMAN 26S proteasome non-ATPase regulatory subunit 2 OS=Homo sapiens GN=PSMD2 PE=1 SV=3	2	1	10	9	13	5	8	8	2.3	1.3	12.7	11.2	16.6	5.8	11	10.5	1677100	0	15007000	12868000	13949000	4449200	4586200	5624300
>sp|Q13310|PABP4_HUMAN Polyadenylate-binding protein 4 OS=Homo sapiens GN=PABPC4 PE=1 SV=1	10	9	15	14	14	13	13	11	15.7	14	22.8	21.4	20.5	20.2	20.2	16.5	14394000	15994000	15777000	14596000	13159000	18645000	18038000	17343000
>sp|Q13885|TBB2A_HUMAN Tubulin beta-2A chain OS=Homo sapiens GN=TUBB2A PE=1 SV=1	8	8	11	12	12	14	14	14	19.3	18.7	28.3	28.5	31.7	33.9	31.9	35.3	0	0	0	0	0	0	0	1552800
>sp|Q14103|HNRPD_HUMAN Heterogeneous nuclear ribonucleoprotein D0 OS=Homo sapiens GN=HNRNPD PE=1 SV=1	3	3	4	6	6	7	6	7	8.7	8.7	11	16.6	16.6	16.9	16.6	16.9	29609000	30181000	18270000	19721000	19819000	17249000	18055000	16281000
>sp|Q14152|EIF3A_HUMAN Eukaryotic translation initiation factor 3 subunit A OS=Homo sapiens GN=EIF3A PE=1 SV=1	11	11	15	15	19	16	18	18	7.6	7.1	10.4	10.3	11.9	10.6	14	11.9	22064000	20574000	19006000	20428000	19433000	24943000	24477000	25610000
>sp|Q14157|UBP2L_HUMAN Ubiquitin-associated protein 2-like OS=Homo sapiens GN=UBAP2L PE=1 SV=2	2	2	6	6	6	7	9	6	2	1.8	7.4	7.9	7.6	9.3	11.9	7.6	2403400	1059500	7143500	6834000	6736200	10562000	14960000	12593000
>sp|Q14697|GANAB_HUMAN Neutral alpha-glucosidase AB OS=Homo sapiens GN=GANAB PE=1 SV=3	3	3	10	10	10	9	10	9	2.5	2.6	10.1	11.4	10.2	9.9	9.9	9.9	4174700	3913500	6579000	6697900	6237500	7278800	6222300	6415500
>sp|Q15008|PSMD6_HUMAN 26S proteasome non-ATPase regulatory subunit 6 OS=Homo sapiens GN=PSMD6 PE=1 SV=1	0	0	6	5	6	2	0	2	0	0	17.2	13.9	17.5	6.7	0	6.9	0	0	2902700	2565300	3392300	0	0	1458800
>sp|Q15019|SEPT2_HUMAN Septin-2 OS=Homo sapiens GN=SEPT2 PE=1 SV=1	2	0	1	3	3	2	2	2	6.9	0	2.5	8.9	8.9	6.9	6.9	6.9	1294000	0	0	1168100	1105800	1627300	1187100	1207600
>sp|Q15084|PDIA6_HUMAN Protein disulfide-isomerase A6 OS=Homo sapiens GN=PDIA6 PE=1 SV=1	3	3	5	7	7	8	7	7	9.8	9.8	15.9	21.1	21.4	23.4	21.1	21.1	6303600	5996400	10408000	10414000	13469000	13927000	11681000	10743000
>sp|Q15365|PCBP1_HUMAN Poly(rC)-binding protein 1 OS=Homo sapiens GN=PCBP1 PE=1 SV=2	5	6	8	7	6	6	7	6	14.9	20.5	28.7	23	20.5	20.8	26.4	23.9	18516000	16892000	13935000	15385000	15140000	15746000	15420000	13745000
>sp|Q15366|PCBP2_HUMAN Poly(rC)-binding protein 2 OS=Homo sapiens GN=PCBP2 PE=1 SV=1	4	5	7	6	7	6	7	6	12.1	15.9	24.9	19.5	23.8	20	25.5	23.6	11748000	12317000	10555000	10828000	8345000	9948200	8890800	8473100
>sp|Q15370|ELOB_HUMAN Transcription elongation factor B polypeptide 2 OS=Homo sapiens GN=TCEB2 PE=1 SV=1	2	1	5	6	5	2	2	2	20.3	10.2	44.9	51.7	44.9	16.1	20.3	16.1	3009400	0	5344500	5815300	4506000	2704900	2329900	2258300
>sp|Q15386|UBE3C_HUMAN Ubiquitin-protein ligase E3C OS=Homo sapiens GN=UBE3C PE=1 SV=3	0	1	4	5	7	5	4	3	0	0.9	3.8	5	5.8	4.5	3.7	2.8	0	0	3319200	2477100	3596500	2783000	2906300	1943400
>sp|Q15424|SAFB1_HUMAN Scaffold attachment factor B1 OS=Homo sapiens GN=SAFB PE=1 SV=4	2	2	3	3	2	2	2	2	2.3	2.3	3.2	3.2	1.9	2.3	1.9	2.3	2444200	2448700	2295600	1962600	2339500	2471000	2611400	3094600
>sp|Q15459|SF3A1_HUMAN Splicing factor 3A subunit 1 OS=Homo sapiens GN=SF3A1 PE=1 SV=1	2	2	3	7	5	6	6	8	2.8	2.5	4.5	11.7	9.3	10.6	7.6	11.6	2883500	2797200	3888500	5278100	7137400	6729700	5506900	5765600
>sp|Q16576|RBBP7_HUMAN Histone-binding protein RBBP7 OS=Homo sapiens GN=RBBP7 PE=1 SV=1	1	3	3	6	6	9	9	7	1.9	6.8	5.2	12.5	10.4	23.3	23.3	13.2	0	5947900	7334100	8454100	9780700	12495000	11804000	11195000
>sp|Q16891|MIC60_HUMAN MICOS complex subunit MIC60 OS=Homo sapiens GN=IMMT PE=1 SV=1	4	3	10	9	10	13	13	13	7.8	5.4	15.7	14.2	15.7	21.5	21	21.9	8320600	5795100	12941000	11178000	11262000	10950000	11996000	11727000
>sp|Q2TAY7|SMU1_HUMAN WD40 repeat-containing protein SMU1 OS=Homo sapiens GN=SMU1 PE=1 SV=2	2	2	3	2	5	6	4	4	3.5	3.5	6	3.7	10.7	13.8	9	8.6	1771500	2622800	2095300	2496400	2787600	3062500	2475900	2875900
>sp|Q6P2E9|EDC4_HUMAN Enhancer of mRNA-decapping protein 4 OS=Homo sapiens GN=EDC4 PE=1 SV=1	2	2	2	5	6	9	5	5	1.6	1.4	1.6	3.7	5.6	7.3	4	3.9	1300100	3679100	2162100	5015400	4895000	4856700	5016000	4810600
>sp|Q6PEY2|TBA3E_HUMAN Tubulin alpha-3E chain OS=Homo sapiens GN=TUBA3E PE=1 SV=2	8	7	10	10	10	12	12	12	24.4	21.6	29.8	29.8	29.8	35.1	35.1	35.1	0	0	0	0	0	0	0	0
>sp|Q6PGP7|TTC37_HUMAN Tetratricopeptide repeat protein 37 OS=Homo sapiens GN=TTC37 PE=1 SV=1	0	1	3	3	3	2	2	4	0	0.4	1.7	1.9	2.2	1.6	1.6	3	0	0	4567600	4987300	7911800	3694700	6245600	5319200
>sp|Q6PI48|SYDM_HUMAN Aspartate--tRNA ligase, mitochondrial OS=Homo sapiens GN=DARS2 PE=1 SV=1	3	2	7	6	5	8	5	5	4.3	2.9	10.2	8.5	7.4	11.5	7.4	7.4	3834300	3416100	4118000	4063400	5317900	5699400	4517700	4642800
>sp|Q6S8J3|POTEE_HUMAN POTE ankyrin domain family member E OS=Homo sapiens GN=POTEE PE=1 SV=3;>sp|P0CG38|POTEI_HUMAN POTE ankyrin domain family member I OS=Homo sapiens GN=POTEI PE=3 SV=1;>sp|P0CG39|POTEJ_HUMAN POTE ankyrin domain family member J OS=Homo s	6	6	6	6	6	7	5	6	6.3	6.3	6.3	6.3	6.3	7.3	4.8	6.3	0	0	0	0	0	0	0	0
>sp|Q6UB35|C1TM_HUMAN Monofunctional C1-tetrahydrofolate synthase, mitochondrial OS=Homo sapiens GN=MTHFD1L PE=1 SV=1	4	4	8	7	7	9	8	9	5.4	5.7	10.1	9	9	10.7	9.6	10.7	3129700	2857800	5156600	4741800	5734800	5737800	5098200	5660000
>sp|Q7L014|DDX46_HUMAN Probable ATP-dependent RNA helicase DDX46 OS=Homo sapiens GN=DDX46 PE=1 SV=2	2	3	7	6	5	5	5	2	1.8	2.5	6.2	5.7	4.2	4.6	4.3	1.9	1982800	1965600	4185300	3095600	2956900	2124400	2589200	2244500
>sp|Q8IWX8|CHERP_HUMAN Calcium homeostasis endoplasmic reticulum protein OS=Homo sapiens GN=CHERP PE=1 SV=3	1	2	3	3	4	2	2	3	0.8	2	2.7	2.7	3.5	2	2	2.7	0	3934000	4266600	3035100	2410000	2576200	2643300	3199000
>sp|Q8IXB1|DJC10_HUMAN DnaJ homolog subfamily C member 10 OS=Homo sapiens GN=DNAJC10 PE=1 SV=2	0	0	3	1	4	1	2	3	0	0	3.4	1.3	4.7	1.3	2.1	3.4	0	0	1648200	0	1177400	0	1316300	1459700
>sp|Q8N1F7|NUP93_HUMAN Nuclear pore complex protein Nup93 OS=Homo sapiens GN=NUP93 PE=1 SV=2	3	3	8	9	8	13	12	12	3.3	3.4	10	12.2	10.1	17.1	16.2	15	3885500	1913100	10431000	9245600	8100900	11394000	10907000	10639000
>sp|Q8NBJ5|GT251_HUMAN Procollagen galactosyltransferase 1 OS=Homo sapiens GN=COLGALT1 PE=1 SV=1	0	1	6	6	4	5	4	5	0	1.3	9.2	9.2	6.1	8.8	7.2	7.9	0	0	2690500	2790400	2774000	2897700	2976000	3182300
>sp|Q8NC51|PAIRB_HUMAN Plasminogen activator inhibitor 1 RNA-binding protein OS=Homo sapiens GN=SERBP1 PE=1 SV=2	12	12	15	14	14	17	16	16	32.6	33.1	38.5	38.5	38.5	41.9	45.6	38.7	25631000	27430000	29992000	27571000	28924000	29906000	27766000	32124000
>sp|Q8NI36|WDR36_HUMAN WD repeat-containing protein 36 OS=Homo sapiens GN=WDR36 PE=1 SV=1	1	0	3	6	8	14	12	12	1.3	0	3.5	6.9	9.5	16.2	13.6	14.1	0	0	2090200	3191300	3637000	6996300	5521000	5513400
>sp|Q8TDN6|BRX1_HUMAN Ribosome biogenesis protein BRX1 homolog OS=Homo sapiens GN=BRIX1 PE=1 SV=2	1	0	2	3	3	4	2	2	2	0	4	7.6	7.6	9.9	4	4	0	0	1958400	1941000	2957300	3407700	2635500	2414400
>sp|Q8TEM1|PO210_HUMAN Nuclear pore membrane glycoprotein 210 OS=Homo sapiens GN=NUP210 PE=1 SV=3	3	1	5	7	4	3	5	2	1.4	0.5	2.9	3.7	2	1.6	2.7	1.1	1739500	0	2131500	2401500	1767500	1701600	1462200	1448000
>sp|Q8TEQ6|GEMI5_HUMAN Gem-associated protein 5 OS=Homo sapiens GN=GEMIN5 PE=1 SV=3	3	3	5	4	2	1	3	5	2.2	2.2	3.4	2.7	1.6	0.7	1.9	3	5445900	4831600	5018400	5084300	2588500	0	2976800	3277600
>sp|Q8WU90|ZC3HF_HUMAN Zinc finger CCCH domain-containing protein 15 OS=Homo sapiens GN=ZC3H15 PE=1 SV=1	1	2	3	6	7	6	6	7	3.3	4.9	8	15.7	16.9	18.5	15.3	17.4	0	4187700	3928200	3957900	3904700	3894300	4322000	4486800
>sp|Q8WWM7|ATX2L_HUMAN Ataxin-2-like protein OS=Homo sapiens GN=ATXN2L PE=1 SV=2	1	1	3	3	2	3	4	4	0.8	0.8	3.8	2.5	1.7	3.8	3.5	3.5	0	0	3040200	3403800	0	2116200	2043800	3497200
>sp|Q92499|DDX1_HUMAN ATP-dependent RNA helicase DDX1 OS=Homo sapiens GN=DDX1 PE=1 SV=2	11	7	12	9	12	11	9	9	15	9.5	17.3	14.2	19.7	19.2	15.7	15.5	12104000	11193000	13214000	12398000	11112000	10244000	10517000	10096000
>sp|Q92598|HS105_HUMAN Heat shock protein 105 kDa OS=Homo sapiens GN=HSPH1 PE=1 SV=1	0	1	7	6	7	4	6	7	0	1.6	11	9.6	10.4	6.5	10	11.7	0	0	3324500	3619700	2832200	2640700	2704200	2786100
>sp|Q92616|GCN1_HUMAN eIF-2-alpha kinase activator GCN1 OS=Homo sapiens GN=GCN1 PE=1 SV=6	0	2	9	13	12	11	12	10	0	0.8	3.2	5.5	4.8	4.4	4.8	3.7	0	1554100	9671600	8774700	7606600	7232100	7272200	7138800
>sp|Q92621|NU205_HUMAN Nuclear pore complex protein Nup205 OS=Homo sapiens GN=NUP205 PE=1 SV=3	1	5	10	8	7	13	10	11	0.5	2.8	5.5	4.7	4	7.1	5.3	5.7	0	4316200	7811100	7156900	5948900	9674600	9289800	8935800
>sp|Q969X5|ERGI1_HUMAN Endoplasmic reticulum-Golgi intermediate compartment protein 1 OS=Homo sapiens GN=ERGIC1 PE=1 SV=1	0	0	0	3	3	1	1	1	0	0	0	11	11	2.8	3.4	2.8	0	0	0	2583200	2132500	0	0	0
>sp|Q96AG4|LRC59_HUMAN Leucine-rich repeat-containing protein 59 OS=Homo sapiens GN=LRRC59 PE=1 SV=1	3	3	6	5	4	6	4	5	9.4	10.1	21.8	18.6	15.3	21.8	18.9	18.6	9214700	7511300	8993300	8730500	10191000	8938700	8409500	8001000
>sp|Q96C36|P5CR2_HUMAN Pyrroline-5-carboxylate reductase 2 OS=Homo sapiens GN=PYCR2 PE=1 SV=1	0	2	4	4	5	4	4	4	0	7.2	11.9	11.9	17.2	17.2	11.9	17.2	0	4032600	3699900	3297200	3261800	2989900	2967200	3036400
>sp|Q96CS3|FAF2_HUMAN FAS-associated factor 2 OS=Homo sapiens GN=FAF2 PE=1 SV=2	0	0	8	6	7	4	5	4	0	0	19.8	14.8	17.1	11.9	13.9	11.9	0	0	9612400	9283900	8318800	5210600	4917100	5506800
>sp|Q96CX2|KCD12_HUMAN BTB/POZ domain-containing protein KCTD12 OS=Homo sapiens GN=KCTD12 PE=1 SV=1	0	0	2	2	5	3	2	0	0	0	8.6	5.2	18.5	8.9	6.2	0	0	0	721920	782050	894070	594560	580490	0
>sp|Q96D46|NMD3_HUMAN 60S ribosomal export protein NMD3 OS=Homo sapiens GN=NMD3 PE=1 SV=1	0	0	1	2	4	0	1	1	0	0	2.8	3.4	8.3	0	2.8	1.6	0	0	0	0	3970200	0	0	0
>sp|Q99460|PSMD1_HUMAN 26S proteasome non-ATPase regulatory subunit 1 OS=Homo sapiens GN=PSMD1 PE=1 SV=2	0	0	9	9	9	3	3	3	0	0	10.4	10.9	10.8	2.7	4	3.9	0	0	8083900	7483000	7952200	2470900	2449000	2334600
>sp|Q99615|DNJC7_HUMAN DnaJ homolog subfamily C member 7 OS=Homo sapiens GN=DNAJC7 PE=1 SV=2	1	1	10	8	10	16	19	18	2.2	2.2	23.5	18	21.1	32.2	38.3	35.4	0	0	11238000	11345000	13717000	19000000	21255000	22159000
>sp|Q99832|TCPH_HUMAN T-complex protein 1 subunit eta OS=Homo sapiens GN=CCT7 PE=1 SV=2	7	6	12	14	16	13	12	12	13.3	10.5	23.9	28.4	30.4	27.3	23.6	26.2	20384000	16484000	31652000	33620000	30659000	21180000	21703000	21590000
>sp|Q99848|EBP2_HUMAN Probable rRNA-processing protein EBP2 OS=Homo sapiens GN=EBNA1BP2 PE=1 SV=2	1	2	4	4	2	3	3	4	3.3	5.6	11.4	10.8	4.9	8.8	8.8	11.4	0	2174800	2347200	2286000	0	2479300	2181600	2087500
>sp|Q9BS26|ERP44_HUMAN Endoplasmic reticulum resident protein 44 OS=Homo sapiens GN=ERP44 PE=1 SV=1	2	3	9	8	8	3	2	2	4.7	8.9	23.9	22.2	22.2	8.9	5.4	6.4	0	2602200	20470000	14950000	16910000	4934000	3068800	2259400
>sp|Q9BUJ2|HNRL1_HUMAN Heterogeneous nuclear ribonucleoprotein U-like protein 1 OS=Homo sapiens GN=HNRNPUL1 PE=1 SV=2	8	6	13	15	14	10	11	13	12.1	9.1	18.6	20.2	19.4	14.1	15.5	18.1	23749000	20939000	47785000	46475000	46859000	30233000	27874000	30524000
>sp|Q9BVP2|GNL3_HUMAN Guanine nucleotide-binding protein-like 3 OS=Homo sapiens GN=GNL3 PE=1 SV=2	1	2	5	5	5	7	6	7	1.5	3.5	8.7	8.7	8.6	12.2	10.2	12.2	0	4251000	5038800	4798700	4985200	5691600	4949500	6681000
>sp|Q9BW92|SYTM_HUMAN Threonine--tRNA ligase, mitochondrial OS=Homo sapiens GN=TARS2 PE=1 SV=1	2	2	5	6	7	5	7	7	2.5	2.5	8.4	9.2	11.1	8.4	10.9	11.1	2336300	2065700	2659700	3056000	3129500	3147700	3694700	3156800
>sp|Q9BY77|PDIP3_HUMAN Polymerase delta-interacting protein 3 OS=Homo sapiens GN=POLDIP3 PE=1 SV=2	1	3	1	3	3	3	5	2	3.3	8.1	3.1	7.8	10.9	10.9	15.7	6.2	0	3039800	0	2248600	1970200	2122800	2103200	1227300
>sp|Q9BZE4|NOG1_HUMAN Nucleolar GTP-binding protein 1 OS=Homo sapiens GN=GTPBP4 PE=1 SV=3	5	4	8	10	8	14	14	14	7.3	6.2	12.8	17	12.3	23.8	23.8	23.8	5211400	5215100	9039600	7270800	8792300	15133000	15163000	14675000
>sp|Q9H0D6|XRN2_HUMAN 5-3 exoribonuclease 2 OS=Homo sapiens GN=XRN2 PE=1 SV=1	1	0	2	3	3	5	6	5	1.3	0	2.5	3.4	3.7	5.6	7.2	5.3	0	0	2541500	2484500	2377700	2356700	2384600	2782500
>sp|Q9H9B4|SFXN1_HUMAN Sideroflexin-1 OS=Homo sapiens GN=SFXN1 PE=1 SV=4	2	2	5	7	7	7	3	4	5.3	6.2	17.4	26.1	24.5	24.5	11.2	14.3	2986300	0	9316400	8658900	7739300	4605300	3286500	3184800
>sp|Q9HB71|CYBP_HUMAN Calcyclin-binding protein OS=Homo sapiens GN=CACYBP PE=1 SV=2	1	1	6	6	6	10	11	9	3.9	3.9	26.3	26.3	26.3	49.6	47.4	33.8	0	0	24567000	27602000	22273000	56363000	54147000	52391000
>sp|Q9NTJ3|SMC4_HUMAN Structural maintenance of chromosomes protein 4 OS=Homo sapiens GN=SMC4 PE=1 SV=2	7	5	7	8	8	10	11	11	5.4	4	5.4	6.4	6.1	7.4	8.9	8.9	6374300	6366300	7943100	7180900	6141200	5586700	6545800	7298000
>sp|Q9NZ01|TECR_HUMAN Very-long-chain enoyl-CoA reductase OS=Homo sapiens GN=TECR PE=1 SV=1	1	0	2	4	3	3	2	3	3.6	0	6.2	12.3	9.4	9.4	6.2	9.4	0	0	2330800	3161300	2514200	3123200	2849000	2537000
>sp|Q9P035|HACD3_HUMAN Very-long-chain (3R)-3-hydroxyacyl-CoA dehydratase 3 OS=Homo sapiens GN=HACD3 PE=1 SV=2	4	4	5	4	5	5	5	5	11	11	13.8	11	13.8	13.8	15.7	13.8	4802700	4427400	4939400	6281500	5262000	7051500	7892000	6880000
>sp|Q9P2J5|SYLC_HUMAN Leucine--tRNA ligase, cytoplasmic OS=Homo sapiens GN=LARS PE=1 SV=2	4	5	11	13	12	11	14	11	3.7	5.4	10.7	13.3	12.2	11.6	12.6	11.4	5820400	8013300	13122000	11714000	12710000	9820200	10933000	10520000
>sp|Q9UBB4|ATX10_HUMAN Ataxin-10 OS=Homo sapiens GN=ATXN10 PE=1 SV=1	1	0	2	4	2	4	3	3	2.3	0	4	6.1	4	7.2	7.2	5.5	0	0	1526400	2771100	2368600	2520000	1741100	2132400
>sp|Q9UBS4|DJB11_HUMAN DnaJ homolog subfamily B member 11 OS=Homo sapiens GN=DNAJB11 PE=1 SV=1	1	1	2	3	3	1	3	3	3.1	3.1	5.3	9.8	9.8	4.5	7	7	0	0	0	1412100	1539200	0	0	0
>sp|Q9UJZ1|STML2_HUMAN Stomatin-like protein 2, mitochondrial OS=Homo sapiens GN=STOML2 PE=1 SV=1	1	1	5	3	4	4	3	1	4.5	4.5	19.4	10.1	15.2	14.3	10.1	4.5	0	0	3270000	3098400	2139100	2169800	1441900	0
>sp|Q9ULX3|NOB1_HUMAN RNA-binding protein NOB1 OS=Homo sapiens GN=NOB1 PE=1 SV=1	1	0	3	2	3	3	1	3	1.7	0	6.1	4.4	6.1	6.1	1.7	6.1	0	0	1191900	1185500	1486200	1223800	0	1180900
>sp|Q9UNX3|RL26L_HUMAN 60S ribosomal protein L26-like 1 OS=Homo sapiens GN=RPL26L1 PE=1 SV=1	3	3	5	4	5	7	8	8	16.6	16.6	22.8	22.8	22.8	29.7	29.7	29.7	15501000	16558000	21425000	21529000	18136000	21714000	20838000	23041000
>sp|Q9Y262|EIF3L_HUMAN Eukaryotic translation initiation factor 3 subunit L OS=Homo sapiens GN=EIF3L PE=1 SV=1	4	4	5	11	8	10	11	10	9.8	6.2	10.1	22.3	15.8	19.5	22.7	19	7146300	8958500	10690000	10304000	10056000	11133000	11034000	11370000
>sp|Q9Y266|NUDC_HUMAN Nuclear migration protein nudC OS=Homo sapiens GN=NUDC PE=1 SV=1	1	1	6	6	5	3	3	2	3.3	3.3	20.2	20.2	16.9	9.7	9.7	6	0	0	6518800	5987400	5394800	2518200	2627100	2231500
>sp|Q9Y285|SYFA_HUMAN Phenylalanine--tRNA ligase alpha subunit OS=Homo sapiens GN=FARSA PE=1 SV=3	2	2	6	4	6	5	7	7	3.1	3.9	12.2	7.9	12.4	9.3	14.4	14.4	5174200	0	9811300	8367200	6415700	6650400	7457300	8235500
>sp|Q9Y3A5|SBDS_HUMAN Ribosome maturation protein SBDS OS=Homo sapiens GN=SBDS PE=1 SV=4	2	1	3	3	3	2	3	3	6.8	3.2	10.4	10.4	10.4	6.8	13.6	9.6	5575900	0	3962500	3442200	3365300	3349000	3595300	2762300
>sp|Q9Y3I0|RTCB_HUMAN tRNA-splicing ligase RtcB homolog OS=Homo sapiens GN=RTCB PE=1 SV=1	4	6	6	5	7	4	5	4	8.3	12.7	12.3	10.9	14.9	9.5	11.5	9.3	3372600	2644900	3852800	4107800	5578400	3718100	3203000	2652200
>sp|Q9Y3U8|RL36_HUMAN 60S ribosomal protein L36 OS=Homo sapiens GN=RPL36 PE=1 SV=3	1	1	3	3	3	3	3	3	9.5	9.5	28.6	28.6	28.6	28.6	28.6	28.6	0	0	0	0	0	0	0	3191100
>sp|Q9Y4E8|UBP15_HUMAN Ubiquitin carboxyl-terminal hydrolase 15 OS=Homo sapiens GN=USP15 PE=1 SV=3	1	0	4	4	4	4	3	3	0.9	0	3.6	3.6	3.6	4	2.8	2.8	0	0	1844900	1835100	3531700	1819200	1627200	1651600
>sp|Q9Y5M8|SRPRB_HUMAN Signal recognition particle receptor subunit beta OS=Homo sapiens GN=SRPRB PE=1 SV=3	3	0	6	8	6	4	3	3	10.3	0	29.5	38	29.5	17.3	14.4	18.8	2172000	0	3355000	3455000	2891200	1881600	2245200	1808900
>sp|Q9Y678|COPG1_HUMAN Coatomer subunit gamma-1 OS=Homo sapiens GN=COPG1 PE=1 SV=1	0	1	3	3	2	5	6	3	0	1.1	3.2	3.2	2.6	6.4	7.7	3.5	0	0	2822100	3192300	0	4712500	5460500	4514800
