# Supplementary material for: Tumor suppressor NPRL2 induces ROS production and DNA damage response
Source: Sci Rep. 2017 Nov 10;7:15311. doi: 10.1038/s41598-017-15497-0 (PMC5681675; doi:10.1038/s41598-017-15497-0)
Supplement: Supplementary file 4 — Table S3 [file 41598_2017_15497_MOESM4_ESM.xlsx]

## Sheet: Table S3
Supplementary Table S3. Proteins from NPRL2 proteome, related to the DNA damage
Peptides	The total number of peptide sequences associated with the protein group (i.e. for all the proteins in the group).	The total number of peptide sequences associated with the protein group (i.e. for all the proteins in the group).
Sequence coverage [%]	Percentage of the sequence that is covered by the identified peptides of the best protein sequence contained in the group.	Percentage of the sequence that is covered by the identified peptides of the best protein sequence contained in the group.
LFQ intensity	Intensities are based on the (raw) intensities and normalized on multiple levels to make sure that profiles of Label free quantification (LFQ) intensities across samples accurately reflect the relative amounts of the proteins.	Intensities are based on the (raw) intensities and normalized on multiple levels to make sure that profiles of LFQ intensities across samples accurately reflect the relative amounts of the proteins.
		Peptides								Sequence coverage [%]								LFQ intensity
	Protein ID	Control GFP (1)	Control GFP (2)	FLAG-NPRL2-GFP (1)	FLAG-NPRL2-GFP (2)	FLAG-NPRL2-GFP (3)	NPRL3-GFP (1)	NPRL3-GFP (2)	NPRL3-GFP (3)	Control GFP (1)	Control GFP (2)	FLAG-NPRL2-GFP (1)	FLAG-NPRL2-GFP (2)	FLAG-NPRL2-GFP (3)	NPRL3-GFP (1)	NPRL3-GFP (2)	NPRL3-GFP (3)	Control GFP (1)	Control GFP (2)	FLAG-NPRL2-GFP (1)	FLAG-NPRL2-GFP (2)	FLAG-NPRL2-GFP (3)	NPRL3-GFP (1)	NPRL3-GFP (2)	NPRL3-GFP (3)
GATOR1	>sp|Q8WTW4|NPRL2_HUMAN Nitrogen permease regulator 2-like protein OS=Homo sapiens GN=NPRL2 PE=1 SV=2	0	0	20	23	23	16	18	16	0	0	52.6	61.6	63.2	48.7	57.4	50	0	0	5419000000	5629300000	4769600000	261280000	233630000	230110000
	>sp|Q12980|NPRL3_HUMAN Nitrogen permease regulator 3-like protein OS=Homo sapiens GN=NPRL3 PE=1 SV=1	0	0	8	15	18	27	26	27	0	0	20.2	33	37.3	44.5	43.4	45.7	0	0	9848000	97680000	125930000	8343300000	7729700000	7769000000
	>sp|O75140|DEPD5_HUMAN DEP domain-containing protein 5 OS=Homo sapiens GN=DEPDC5 PE=1 SV=2	0	0	23	23	26	17	17	15	0	0	15.9	16.5	18.4	11.1	12.1	10	0	0	34847000	34888000	34046000	17908000	18295000	18743000
GATOR2	>sp|Q96EE3|SEH1_HUMAN Nucleoporin SEH1 OS=Homo sapiens GN=SEH1L PE=1 SV=3	0	0	1	1	1	2	2	2	0	0	3.1	3.1	3.1	5.8	6.9	5.8	0	0	0	0	0	1600000	0	1474300
	>sp|P55735|SEC13_HUMAN Protein SEC13 homolog OS=Homo sapiens GN=SEC13 PE=1 SV=3	0	0	0	1	1	1	1	1	0	0	0	3.4	3.4	3.4	3.4	3.4	0	0	0	0	0	0	0	0
	>sp|Q6PJI9|WDR59_HUMAN WD repeat-containing protein 59 OS=Homo sapiens GN=WDR59 PE=1 SV=2	0	0	1	1	0	2	2	2	0	0	1	1	0	2.2	2	2	0	0	0	0	0	0	738420	815990
	>sp|Q9NXC5|MIO_HUMAN WD repeat-containing protein mio OS=Homo sapiens GN=MIOS PE=1 SV=2	0	0	1	1	1	4	3	3	0	0	0.9	0.9	0.9	5.7	4	4	0	0	0	0	0	2132100	1806900	1737000
Related to DNA damage, cell cycle and apoptosis	>sp|O00483|NDUA4_HUMAN Cytochrome c oxidase subunit NDUFA4 OS=Homo sapiens GN=NDUFA4 PE=1 SV=1	2	2	1	3	2	2	2	2	22.2	22.2	9.9	34.6	22.2	24.7	24.7	24.7	0	0	0	2502300	0	2010300	1411900	1747100
	>sp|O00541|PESC_HUMAN Pescadillo homolog OS=Homo sapiens GN=PES1 PE=1 SV=1	2	2	5	3	4	3	4	5	3.2	3.2	7.8	5.1	6.5	5.1	6.6	8.2	2115800	2711100	2804700	2352100	2110900	2513400	2712800	2615100
	>sp|O43684|BUB3_HUMAN Mitotic checkpoint protein BUB3 OS=Homo sapiens GN=BUB3 PE=1 SV=1	5	4	7	7	7	7	5	6	17.7	11.6	23.2	23.2	23.2	23.2	17.1	19.2	6820400	8118800	9055400	8538700	8582200	6291100	6147000	6250500
	>sp|O43819|SCO2_HUMAN Protein SCO2 homolog, mitochondrial OS=Homo sapiens GN=SCO2 PE=1 SV=3	1	1	3	3	2	1	0	0	3.8	3.8	14.3	13.5	6.8	3.8	0	0	0	0	3434400	3560500	3334300	0	0	0
	>sp|O95071|UBR5_HUMAN E3 ubiquitin-protein ligase UBR5 OS=Homo sapiens GN=UBR5 PE=1 SV=2	0	0	4	6	6	2	3	3	0	0	1.5	2.4	2.4	0.8	1.4	1.4	0	0	1489300	1665300	2147500	1219300	1646800	1278700
	>sp|O95831|AIFM1_HUMAN Apoptosis-inducing factor 1, mitochondrial OS=Homo sapiens GN=AIFM1 PE=1 SV=1	4	5	17	15	17	16	15	15	6.5	9	28.5	27.1	32.6	29.7	30.7	28.5	8121400	10376000	82781000	66363000	67442000	17996000	16891000	20304000
	>sp|P04637|P53_HUMAN Cellular tumor antigen p53 OS=Homo sapiens GN=TP53 PE=1 SV=4	3	2	4	3	5	6	4	5	7.1	4.8	11.5	9.2	13.7	17.6	11.5	13.2	4036500	3627000	4854700	4956500	3908900	3845900	2976200	3581700
	>sp|P07900|HS90A_HUMAN Heat shock protein HSP 90-alpha OS=Homo sapiens GN=HSP90AA1 PE=1 SV=5	15	13	30	33	31	41	44	41	21.6	19.3	34.3	41.3	42.3	53	53	52.9	32957000	31782000	260690000	255820000	238170000	477530000	463940000	476530000
	>sp|P22314|UBA1_HUMAN Ubiquitin-like modifier-activating enzyme 1 OS=Homo sapiens GN=UBA1 PE=1 SV=3	4	2	9	6	7	10	10	14	3.8	1.5	10.4	7.1	7.8	11.2	12	16.5	3739000	1942300	6128500	5305300	5719700	7085800	6803500	8121200
	>sp|P23921|RIR1_HUMAN Ribonucleoside-diphosphate reductase large subunit OS=Homo sapiens GN=RRM1 PE=1 SV=1	1	0	3	5	4	4	4	5	0.9	0	4.4	6.3	5.3	6.2	5.8	7.4	0	0	2183200	1677200	1792800	1847100	2107900	2140800
	>sp|P27695|APEX1_HUMAN DNA-(apurinic or apyrimidinic site) lyase OS=Homo sapiens GN=APEX1 PE=1 SV=2	2	4	4	3	3	5	6	5	6.6	12.9	13.8	9.4	10.4	18.2	28	18.2	3913900	4954900	4847000	4169300	4141500	4253400	4130300	4672800
	>sp|P30153|2AAA_HUMAN Serine/threonine-protein phosphatase 2A 65 kDa regulatory subunit A alpha isoform OS=Homo sapiens GN=PPP2R1A PE=1 SV=4	2	2	6	7	6	7	7	5	3.1	3.4	9.8	14.1	12.4	14.4	13.6	10.7	0	0	5429900	6158900	5899600	6703300	6505400	6282300
	>sp|P31689|DNJA1_HUMAN DnaJ homolog subfamily A member 1 OS=Homo sapiens GN=DNAJA1 PE=1 SV=2	2	3	5	4	5	6	6	6	6.5	9.6	14.4	12.6	16.4	23.4	20.9	19.4	7611700	9862800	19243000	21930000	15688000	21374000	18785000	16262000
	>sp|P31947|1433S_HUMAN 14-3-3 protein sigma OS=Homo sapiens GN=SFN PE=1 SV=1	1	2	3	4	4	3	2	3	3.2	6.5	10.1	13.3	14.5	10.1	6.9	10.1	0	0	0	0	4395200	0	0	0
	>sp|P46379|BAG6_HUMAN Large proline-rich protein BAG6 OS=Homo sapiens GN=BAG6 PE=1 SV=2	0	0	6	4	6	3	3	3	0	0	5.8	3.9	6.2	2.7	2.9	2.9	0	0	4017800	3567300	4965200	1582000	2025600	1970600
	>sp|P49736|MCM2_HUMAN DNA replication licensing factor MCM2 OS=Homo sapiens GN=MCM2 PE=1 SV=4	2	1	2	4	3	4	4	2	2	1.1	2	4.5	3.3	4.5	4.5	2.2	1359300	0	1440300	1412300	2003800	1637600	1574000	0
	>sp|P49792|RBP2_HUMAN E3 SUMO-protein ligase RanBP2 OS=Homo sapiens GN=RANBP2 PE=1 SV=2	3	4	9	9	7	10	12	9	1	1.4	4.1	4.3	2.8	3.9	4.2	3.3	4541100	4513400	9217700	8045900	8604100	9280800	9504200	10011000
	>sp|P51610|HCFC1_HUMAN Host cell factor 1 OS=Homo sapiens GN=HCFC1 PE=1 SV=2	0	1	5	4	5	3	3	3	0	0.6	3	2.2	3	1.7	1.7	1.6	0	0	2145700	2606700	2311000	2282100	3089300	2697900
	>sp|P55072|TERA_HUMAN Transitional endoplasmic reticulum ATPase OS=Homo sapiens GN=VCP PE=1 SV=4	10	8	26	25	27	19	19	21	13.6	10.7	35.4	37.6	39.5	27.5	28.3	31.3	15618000	12054000	93117000	90051000	89089000	39757000	37257000	37034000
	>sp|P61981|1433G_HUMAN 14-3-3 protein gamma OS=Homo sapiens GN=YWHAG PE=1 SV=2	1	2	3	4	3	4	3	4	4	7.3	10.9	14.2	10.9	14.2	10.9	14.2	0	0	0	0	0	0	0	0
	>sp|P62979|RS27A_HUMAN Ubiquitin-40S ribosomal protein S27a OS=Homo sapiens GN=RPS27A PE=1 SV=2;>sp|P0CG48|UBC_HUMAN Polyubiquitin-C OS=Homo sapiens GN=UBC PE=1 SV=3	6	6	6	6	7	7	6	6	38.5	38.5	38.5	38.5	50.6	50.6	38.5	38.5	241050000	217570000	472460000	413620000	367460000	245950000	228780000	256160000
	>sp|P63244|RACK1_HUMAN Receptor of activated protein C kinase 1 OS=Homo sapiens GN=RACK1 PE=1 SV=3	15	15	15	15	15	15	16	16	52.7	52.7	52.7	52.7	52.7	52.7	59	59	92142000	81551000	110100000	124550000	107940000	134760000	118840000	121300000
	>sp|P67775|PP2AA_HUMAN Serine/threonine-protein phosphatase 2A catalytic subunit alpha isoform OS=Homo sapiens GN=PPP2CA PE=1 SV=1	2	0	3	3	5	3	3	3	7.1	0	10.7	10.7	18.1	12.9	13.9	12.9	0	0	1942600	2746500	3117400	2794600	2354000	2100100
	>sp|Q05397|FAK1_HUMAN Focal adhesion kinase 1 OS=Homo sapiens GN=PTK2 PE=1 SV=2	0	0	2	3	2	2	3	2	0	0	1.6	2.6	1.6	1.6	2.6	1.6	0	0	2731300	2371600	2797200	1909700	1238400	982810
	>sp|Q13263|TIF1B_HUMAN Transcription intermediary factor 1-beta OS=Homo sapiens GN=TRIM28 PE=1 SV=5	1	1	2	3	2	4	5	5	2	1.4	3.5	5.3	3.5	6.6	8.4	7.7	0	0	2253800	3224800	2448800	4110200	4557000	3752800
	>sp|Q13838|DX39B_HUMAN Spliceosome RNA helicase DDX39B OS=Homo sapiens GN=DDX39B PE=1 SV=1	7	6	10	10	12	10	10	10	16.6	13.8	23.8	23.8	28.3	23.8	24.5	24.5	25258000	24051000	19229000	20816000	18098000	16191000	15913000	16039000
	>sp|Q14008|CKAP5_HUMAN Cytoskeleton-associated protein 5 OS=Homo sapiens GN=CKAP5 PE=1 SV=3	4	3	12	9	11	12	16	12	2.2	1.6	6.9	5.5	5.7	6.7	8.9	7.8	4415500	2872100	10730000	10044000	11477000	14019000	16724000	14175000
	>sp|Q14204|DYHC1_HUMAN Cytoplasmic dynein 1 heavy chain 1 OS=Homo sapiens GN=DYNC1H1 PE=1 SV=5	0	1	8	4	5	5	12	7	0	0.2	1.7	0.7	0.9	0.9	3.1	1.5	0	0	4578200	2066500	1838000	1804100	3438600	2842900
	>sp|Q14671|PUM1_HUMAN Pumilio homolog 1 OS=Homo sapiens GN=PUM1 PE=1 SV=3	1	1	3	2	3	2	2	3	0.8	0.8	2.6	1.8	3.5	1.8	1.7	2.4	0	0	3194600	1888600	2009200	1512600	1087700	2805900
	>sp|Q14683|SMC1A_HUMAN Structural maintenance of chromosomes protein 1A OS=Homo sapiens GN=SMC1A PE=1 SV=2	14	9	16	16	15	13	15	20	10.2	7.1	13.2	13.2	11.6	10.7	12.8	16.9	31618000	31609000	26389000	26156000	20545000	22301000	25417000	30205000
	>sp|Q15233|NONO_HUMAN Non-POU domain-containing octamer-binding protein OS=Homo sapiens GN=NONO PE=1 SV=4	9	8	12	11	15	13	16	15	20.6	16.6	26.5	27.4	31.6	29.5	35	35.5	35056000	33356000	32437000	30201000	24548000	30803000	27677000	29068000
	>sp|Q16531|DDB1_HUMAN DNA damage-binding protein 1 OS=Homo sapiens GN=DDB1 PE=1 SV=1	6	5	12	13	15	16	20	21	4.7	4.1	9.3	10.5	12.5	14.7	18.7	19.9	10402000	10753000	19130000	16740000	15685000	20857000	24077000	27312000
	>sp|Q92900|RENT1_HUMAN Regulator of nonsense transcripts 1 OS=Homo sapiens GN=UPF1 PE=1 SV=2	4	5	9	12	15	18	21	19	3.5	4.9	9	12.5	15.1	17.3	20.5	18.2	4793600	6997200	11746000	12500000	12787000	16068000	15169000	15581000
	>sp|Q96CT7|CC124_HUMAN Coiled-coil domain-containing protein 124 OS=Homo sapiens GN=CCDC124 PE=1 SV=1	3	3	5	4	5	5	4	6	13.9	13.9	22.9	19.7	20.6	22.9	19.3	26.5	4911300	5041200	4497700	4648900	4291800	4391000	4782500	5743000
	>sp|Q96T76|MMS19_HUMAN MMS19 nucleotide excision repair protein homolog OS=Homo sapiens GN=MMS19 PE=1 SV=2	0	0	2	2	4	2	3	3	0	0	1.9	1.8	3.7	1.5	3.2	3.6	0	0	0	0	1431000	1310800	1327500	0
	>sp|Q99623|PHB2_HUMAN Prohibitin-2 OS=Homo sapiens GN=PHB2 PE=1 SV=2	9	7	8	9	9	9	10	8	31.4	24.7	26.4	33.1	33.1	33.4	36.5	30.4	18668000	17960000	21763000	21921000	24825000	24053000	19558000	20008000
	>sp|Q9NUQ3|TXLNG_HUMAN Gamma-taxilin OS=Homo sapiens GN=TXLNG PE=1 SV=2	1	1	1	3	2	4	4	4	1.5	1.7	1.7	4.9	3.4	6.6	6.6	6.6	0	0	0	1779100	1953800	1704200	1511700	1642200
	>sp|Q9NYF8|BCLF1_HUMAN Bcl-2-associated transcription factor 1 OS=Homo sapiens GN=BCLAF1 PE=1 SV=2	2	2	4	3	2	3	3	4	2.8	2.5	5.4	3.6	2.5	3.8	4.3	5.4	0	0	5290000	6087600	3901700	4602100	3650800	5670700
	>sp|Q9P258|RCC2_HUMAN Protein RCC2 OS=Homo sapiens GN=RCC2 PE=1 SV=2	5	5	5	7	7	6	6	5	10.3	12.1	12.5	17.6	17.6	15.1	13.4	11.9	6989700	6438600	6003800	6876500	5853700	6905700	6783200	5535700
	>sp|Q9UNE7|CHIP_HUMAN E3 ubiquitin-protein ligase CHIP OS=Homo sapiens GN=STUB1 PE=1 SV=2	1	0	9	10	9	10	8	10	3	0	28.7	31	31.7	34.3	25.1	35	0	0	18812000	16855000	13938000	15100000	11146000	12526000
	>sp|Q9UQ80|PA2G4_HUMAN Proliferation-associated protein 2G4 OS=Homo sapiens GN=PA2G4 PE=1 SV=3	12	10	11	12	12	13	11	14	34.8	28.9	31.2	34.5	34.5	37.6	35	42.6	55080000	53155000	52706000	51399000	51760000	54493000	53212000	53022000
	>sp|Q9UQE7|SMC3_HUMAN Structural maintenance of chromosomes protein 3 OS=Homo sapiens GN=SMC3 PE=1 SV=2	8	10	8	13	11	12	12	14	7	8.6	7.5	13	10.8	11.8	12	13	7558600	10149000	11544000	10338000	9152900	9365600	10701000	12451000
	>sp|Q9Y265|RUVB1_HUMAN RuvB-like 1 OS=Homo sapiens GN=RUVBL1 PE=1 SV=1	5	4	11	15	16	14	15	15	12.5	10.1	30.7	41.9	46.9	41	40.8	43.2	18112000	18455000	34765000	34465000	38565000	29542000	27788000	25989000
Mitochondrial proteins	>sp|O00483|NDUA4_HUMAN Cytochrome c oxidase subunit NDUFA4 OS=Homo sapiens GN=NDUFA4 PE=1 SV=1	2	2	1	3	2	2	2	2	22.2	22.2	9.9	34.6	22.2	24.7	24.7	24.7	0	0	0	2502300	0	2010300	1411900	1747100
	>sp|O43819|SCO2_HUMAN Protein SCO2 homolog, mitochondrial OS=Homo sapiens GN=SCO2 PE=1 SV=3	1	1	3	3	2	1	0	0	3.8	3.8	14.3	13.5	6.8	3.8	0	0	0	0	3434400	3560500	3334300	0	0	0
	>sp|O75306|NDUS2_HUMAN NADH dehydrogenase [ubiquinone] iron-sulfur protein 2, mitochondrial OS=Homo sapiens GN=NDUFS2 PE=1 SV=2	2	1	5	4	5	5	5	5	3.7	1.7	9.9	8	9.5	11	11	11	0	0	4894400	4867600	4922700	6302500	4504500	4406000
	>sp|O75390|CISY_HUMAN Citrate synthase, mitochondrial OS=Homo sapiens GN=CS PE=1 SV=2	5	4	7	5	7	6	7	7	10.9	7.9	15.2	11.8	15.2	13.7	15	15.7	7059000	9203400	10011000	10081000	10025000	13485000	8769700	10199000
	>sp|O95573|ACSL3_HUMAN Long-chain-fatty-acid--CoA ligase 3 OS=Homo sapiens GN=ACSL3 PE=1 SV=3	0	0	5	4	6	4	2	1	0	0	8.1	6.7	10.1	6.7	4	1.5	0	0	3125300	2922900	3288700	1818500	2171400	0
	>sp|O95831|AIFM1_HUMAN Apoptosis-inducing factor 1, mitochondrial OS=Homo sapiens GN=AIFM1 PE=1 SV=1	4	5	17	15	17	16	15	15	6.5	9	28.5	27.1	32.6	29.7	30.7	28.5	8121400	10376000	82781000	66363000	67442000	17996000	16891000	20304000
	>sp|P00367|DHE3_HUMAN Glutamate dehydrogenase 1, mitochondrial OS=Homo sapiens GN=GLUD1 PE=1 SV=2	8	8	15	13	16	17	16	15	16.1	16.1	29.2	27.1	32.6	33	32.1	28.5	15885000	16948000	25444000	23679000	21289000	24017000	23148000	23079000
	>sp|P05141|ADT2_HUMAN ADP/ATP translocase 2 OS=Homo sapiens GN=SLC25A5 PE=1 SV=7	9	6	12	13	12	10	10	11	29.9	20.1	37.2	39.9	37.2	32.2	32.2	34.9	115890000	119820000	194780000	205350000	194190000	110870000	119730000	107470000
	>sp|P06576|ATPB_HUMAN ATP synthase subunit beta, mitochondrial OS=Homo sapiens GN=ATP5B PE=1 SV=3	5	4	9	7	7	4	5	3	10.8	8.1	21.2	15.1	16.1	8.7	11.7	6.4	5986100	6532000	10122000	9296000	9946100	7070000	5462900	5266400
	>sp|P08559|ODPA_HUMAN Pyruvate dehydrogenase E1 component subunit alpha, somatic form, mitochondrial OS=Homo sapiens GN=PDHA1 PE=1 SV=3	1	2	3	2	3	0	1	1	2.3	5.6	6.7	4.6	6.9	0	2.3	2.3	0	0	0	0	1190400	0	0	0
	>sp|P12236|ADT3_HUMAN ADP/ATP translocase 3 OS=Homo sapiens GN=SLC25A6 PE=1 SV=4	8	4	8	10	9	7	7	8	26.5	12.4	24.5	31.5	28.9	23.8	23.8	26.5	4236300	0	0	11524000	10459000	7613400	9770900	8890200
	>sp|P12532|KCRU_HUMAN Creatine kinase U-type, mitochondrial OS=Homo sapiens GN=CKMT1A PE=1 SV=1	4	3	5	5	5	5	5	5	12	7	15.8	15.8	15.8	15.8	15.8	15.8	8395200	8971400	9349800	10887000	9402200	10375000	8902200	8476700
	>sp|P13995|MTDC_HUMAN Bifunctional methylenetetrahydrofolate dehydrogenase/cyclohydrolase, mitochondrial OS=Homo sapiens GN=MTHFD2 PE=1 SV=2	1	2	4	4	2	2	2	3	3.1	6.6	16	16	6.6	9.1	6.6	10	0	1795100	1807800	1992800	1502600	0	1402500	1625600
	>sp|P19367|HXK1_HUMAN Hexokinase-1 OS=Homo sapiens GN=HK1 PE=1 SV=3	1	0	6	1	4	3	2	5	0.9	0	6	0.9	4.5	3.1	2.1	5.1	0	0	1394100	0	0	1188300	0	1199300
	>sp|P21796|VDAC1_HUMAN Voltage-dependent anion-selective channel protein 1 OS=Homo sapiens GN=VDAC1 PE=1 SV=2	2	2	5	4	5	5	4	5	8.5	8.5	19.1	14.8	17.7	19.1	14.5	23.3	8071800	7737000	9734400	9951200	8451500	9526200	7624600	8208000
	>sp|P25705|ATPA_HUMAN ATP synthase subunit alpha, mitochondrial OS=Homo sapiens GN=ATP5A1 PE=1 SV=1	7	7	9	10	9	10	10	7	13.4	13.7	18.4	20.4	18.4	20.4	20.4	15	14829000	15475000	21308000	19701000	16550000	12441000	10566000	10052000
	>sp|P28288|ABCD3_HUMAN ATP-binding cassette sub-family D member 3 OS=Homo sapiens GN=ABCD3 PE=1 SV=1	1	1	2	2	3	1	2	2	1.4	1.4	2.4	3.5	4.6	1.4	3.2	3.5	0	0	1376500	1401600	1211300	0	1103300	1085600
	>sp|P31946|1433B_HUMAN 14-3-3 protein beta/alpha OS=Homo sapiens GN=YWHAB PE=1 SV=3	2	3	6	6	5	6	5	6	9.3	12.6	26	25.2	22	25.2	22	25.2	2548400	2748800	4285900	4165800	3376600	3961100	4568900	3960300
	>sp|P32322|P5CR1_HUMAN Pyrroline-5-carboxylate reductase 1, mitochondrial OS=Homo sapiens GN=PYCR1 PE=1 SV=2	2	1	4	4	4	4	4	4	7.2	3.4	16.9	16.9	16.9	16.9	16.9	16.9	6669400	0	5973100	6328000	5239500	4616400	3847200	3926900
	>sp|P34897|GLYM_HUMAN Serine hydroxymethyltransferase, mitochondrial OS=Homo sapiens GN=SHMT2 PE=1 SV=3	1	1	6	6	7	3	2	1	1.6	2.6	11.9	10.9	13.5	5.6	4.2	2.8	0	0	4448800	3850000	3588500	2517800	3150700	0
	>sp|P35232|PHB_HUMAN Prohibitin OS=Homo sapiens GN=PHB PE=1 SV=1	5	7	10	8	8	10	9	9	18	22.8	35.3	27.6	28.3	34.9	38.2	35.3	19339000	19029000	21961000	23707000	20205000	18642000	19022000	18726000
	>sp|P38646|GRP75_HUMAN Stress-70 protein, mitochondrial OS=Homo sapiens GN=HSPA9 PE=1 SV=2	8	6	17	13	16	19	22	20	13.7	10.8	27.5	21.1	27.4	34.2	39	32.8	12258000	11906000	22405000	17522000	17209000	30647000	27954000	31208000
	>sp|P40926|MDHM_HUMAN Malate dehydrogenase, mitochondrial OS=Homo sapiens GN=MDH2 PE=1 SV=3	4	4	9	9	9	8	7	9	13	13.9	29.9	32.8	32.2	29.3	26	32.2	7048700	7670300	12912000	11315000	11481000	5967300	5747900	5064800
	>sp|P42704|LPPRC_HUMAN Leucine-rich PPR motif-containing protein, mitochondrial OS=Homo sapiens GN=LRPPRC PE=1 SV=3	5	4	7	5	6	5	8	5	3.6	2.6	5.6	3.3	4.4	4.2	6.8	3.6	4907700	4861500	3970700	3530400	3061600	2678100	3690100	1869400
	>sp|P48047|ATPO_HUMAN ATP synthase subunit O, mitochondrial OS=Homo sapiens GN=ATP5O PE=1 SV=1	1	2	2	2	3	1	1	2	4.7	9.9	10.3	10.3	16	5.2	5.2	9.9	0	3285200	0	0	0	0	0	0
	>sp|P49327|FAS_HUMAN Fatty acid synthase OS=Homo sapiens GN=FASN PE=1 SV=3	5	3	26	25	25	26	35	31	1.9	1.1	11.5	12	12.5	12.8	18.2	14.8	5032700	5484500	30634000	29208000	29746000	27229000	29362000	25844000
	>sp|P49411|EFTU_HUMAN Elongation factor Tu, mitochondrial OS=Homo sapiens GN=TUFM PE=1 SV=2	2	1	3	4	5	3	6	2	5.1	2	6.2	9.3	13.3	7.7	15.5	5.1	1785600	0	1970300	2305400	2449000	1830100	2115900	1797200
	>sp|P53007|TXTP_HUMAN Tricarboxylate transport protein, mitochondrial OS=Homo sapiens GN=SLC25A1 PE=1 SV=2	1	1	3	2	4	2	1	2	2.6	2.6	10	6.4	13.8	6.4	2.6	6.4	0	0	4065600	0	3846800	0	0	0
	>sp|Q00325|MPCP_HUMAN Phosphate carrier protein, mitochondrial OS=Homo sapiens GN=SLC25A3 PE=1 SV=2	3	3	3	5	7	7	7	6	7.7	7.7	7.7	12.2	20.4	21	18.8	16.6	20114000	22584000	36471000	30509000	28131000	18882000	17410000	18752000
	>sp|Q02978|M2OM_HUMAN Mitochondrial 2-oxoglutarate/malate carrier protein OS=Homo sapiens GN=SLC25A11 PE=1 SV=3	1	0	5	6	8	6	2	5	5.1	0	17.8	22.3	27.7	20.1	6.7	18.8	0	0	3835900	5319400	6206700	4485000	3227400	3503700
	>sp|Q06830|PRDX1_HUMAN Peroxiredoxin-1 OS=Homo sapiens GN=PRDX1 PE=1 SV=1	5	7	8	6	7	7	6	7	23.6	33.7	37.7	28.6	32.7	32.7	28.1	32.7	41299000	33941000	38439000	35748000	35287000	40001000	36305000	35166000
	>sp|Q16891|MIC60_HUMAN MICOS complex subunit MIC60 OS=Homo sapiens GN=IMMT PE=1 SV=1	4	3	10	9	10	13	13	13	7.8	5.4	15.7	14.2	15.7	21.5	21	21.9	8320600	5795100	12941000	11178000	11262000	10950000	11996000	11727000
	>sp|Q6PI48|SYDM_HUMAN Aspartate--tRNA ligase, mitochondrial OS=Homo sapiens GN=DARS2 PE=1 SV=1	3	2	7	6	5	8	5	5	4.3	2.9	10.2	8.5	7.4	11.5	7.4	7.4	3834300	3416100	4118000	4063400	5317900	5699400	4517700	4642800
	>sp|Q6UB35|C1TM_HUMAN Monofunctional C1-tetrahydrofolate synthase, mitochondrial OS=Homo sapiens GN=MTHFD1L PE=1 SV=1	4	4	8	7	7	9	8	9	5.4	5.7	10.1	9	9	10.7	9.6	10.7	3129700	2857800	5156600	4741800	5734800	5737800	5098200	5660000
	>sp|Q96AG4|LRC59_HUMAN Leucine-rich repeat-containing protein 59 OS=Homo sapiens GN=LRRC59 PE=1 SV=1	3	3	6	5	4	6	4	5	9.4	10.1	21.8	18.6	15.3	21.8	18.9	18.6	9214700	7511300	8993300	8730500	10191000	8938700	8409500	8001000
	>sp|Q96C36|P5CR2_HUMAN Pyrroline-5-carboxylate reductase 2 OS=Homo sapiens GN=PYCR2 PE=1 SV=1	0	2	4	4	5	4	4	4	0	7.2	11.9	11.9	17.2	17.2	11.9	17.2	0	4032600	3699900	3297200	3261800	2989900	2967200	3036400
	>sp|Q99623|PHB2_HUMAN Prohibitin-2 OS=Homo sapiens GN=PHB2 PE=1 SV=2	9	7	8	9	9	9	10	8	31.4	24.7	26.4	33.1	33.1	33.4	36.5	30.4	18668000	17960000	21763000	21921000	24825000	24053000	19558000	20008000
	>sp|Q9BW92|SYTM_HUMAN Threonine--tRNA ligase, mitochondrial OS=Homo sapiens GN=TARS2 PE=1 SV=1	2	2	5	6	7	5	7	7	2.5	2.5	8.4	9.2	11.1	8.4	10.9	11.1	2336300	2065700	2659700	3056000	3129500	3147700	3694700	3156800
	>sp|Q9H9B4|SFXN1_HUMAN Sideroflexin-1 OS=Homo sapiens GN=SFXN1 PE=1 SV=4	2	2	5	7	7	7	3	4	5.3	6.2	17.4	26.1	24.5	24.5	11.2	14.3	2986300	0	9316400	8658900	7739300	4605300	3286500	3184800
	>sp|Q9UJZ1|STML2_HUMAN Stomatin-like protein 2, mitochondrial OS=Homo sapiens GN=STOML2 PE=1 SV=1	1	1	5	3	4	4	3	1	4.5	4.5	19.4	10.1	15.2	14.3	10.1	4.5	0	0	3270000	3098400	2139100	2169800	1441900	0
