# Supplementary material for: Tumor suppressor NPRL2 induces ROS production and DNA damage response
Source: Sci Rep. 2017 Nov 10;7:15311. doi: 10.1038/s41598-017-15497-0 (PMC5681675; doi:10.1038/s41598-017-15497-0)
Supplement: Supplementary file 5 — Table S4 [file 41598_2017_15497_MOESM5_ESM.xlsx]

## Sheet: Sheet1
Table S4. Data, corresponding to graphs in the Figure 5
	ROS production level (%) - corresponds to Figure 5a
		HEK 293		H1299		U2OS
		AVERAGE	Error	AVERAGE	Error	AVERAGE	Error
	Control (NT)	1.00052	6.56689e-07	1	0.000918634	1	0.00109082
	pFLAG	1.07052	8.54	0.92	8.78417	1.13	1.8545
	pFLAG-Nprl2	1.77	2.38	1.53	2.00243	1.58	9.61246
	ATP level (%) - corresponds to Figure 5b
		WT	pFLAG			pFLAG-NPRL2
	Plasmid	NT	0,1 µg	0,5 µg	1 µg	0,1 µg	0,5 µg	1 µg
	Average	1.03	1.05	0.79	0.69	0.79	0.62	0.43
	Error	0	0.125847	0.000181061	0.00333413	0.00421227	0.0159472	0.0484007
	mRNA expression levels (%) - corrseponds to Figure 5c
		Plasmid	Average	Error
	NOX2	pFLAG	1.00052	0.0354387
		pFLAG-Nprl2	1.47599	0.0969735
	NOS2	pFLAG	1	0.0239031
		pFLAG-Nprl2	0.804043	0.00440889
	NRF2	pFLAG	1.00035	0.0493916
		pFLAG-Nprl2	0.862673	0.0481883
	SOD1	pFLAG	1.00192	0.032845
		pFLAG-Nprl2	1.27064	0.0329271
	GATP1	pFLAG	1.00019	0.0439781
		pFLAG-Nprl2	1.06768	0.0299111
	GR	pFLAG	1.00005	0.0567383
		pFLAG-Nprl2	1.05842	0.0812495
	GPX3	pFLAG	1.00198	0.0485823
		pFLAG-Nprl2	0.724858	0.0233861
	ALDH2	pFLAG	1.00007	0.086584
		pFLAG-Nprl2	0.86114	0.138151
	NOX1	pFLAG	1	0.003
		pFLAG-Nprl2	0.87	0.179
	NOX4	pFLAG	1	0.00441524
		pFLAG-Nprl2	1.17	0.10141
	ROS production level (%) - corresponds to Figure 5f
	Sample	treatment	Average	Error
	WT	NT	1	1.74836e-07
		Phox-I2	0.91	1.84836e-07
		GKT137831	1	1.84836e-07
		Tempol	0.85	0.141758
		SKQ1	0.88	0.145634
	pFLAG	NT	1	1.17576e-06
		Phox-I2	0.9	0.104419
		GKT137831	1.2	0.182994
		Tempol	0.97	0.00842498
		SKQ1	1.03	0.0118813
	pFLAG-NPRL2	NT	1.94	0.0985245
		Phox-I2	1.29	0.0802931
		GKT137831	1.77	0.0981094
		Tempol	1.46	0.103857
		SKQ1	1.72	0.121677

## Sheet: Sheet2
Sample Name	Target Name	Cт	moyenne CT	ΔCt	ΔΔCt	2^-ΔΔCt	HPRT1	moyenne HPRT1	a target	normalized	STDEV.P
HEK TR.FLAG	NOX2	26.5758	26.5758	4.3014	-0.955845	1.93972	22.2744	22.2744	1.23094	100.076	35.4387
	NOX2	28.2135	28.2135	6.19466	0.937418	0.522167	22.0189	22.0189
HEK TR.Nprl2	NOX2	26.2187	26.2187	4.30052	-0.956717	1.94089	21.9181	21.9181	1.74694	142.028	9.69735
	NOX2	26.8523	26.8523	4.62219	-0.635052	1.55299	22.2301	22.2301
HEK H2O2 200uM 1 h	NOX2	26.4818	26.4818	4.45705	-0.800186	1.74133	22.0248	22.0248	1.67048	135.812	3.54208
	NOX2	26.0377	26.0377	4.57949	-0.67775	1.59964	21.4582	21.4582
HEK TR.FLAG	NOS2	27.5317	27.5317	5.25724	0	1	22.2744	22.2744	0.808776	101.097	2.39031
	NOS2	27.9715	27.9715	5.95261	0.69537	0.617551	22.0189	22.0189
HEK TR.Nprl2	NOS2	27.9182	27.9182	6.00007	0.742832	0.597565	21.9181	21.9181	0.632836	79.1045	0.440889
	NOS2	28.0692	28.0692	5.83909	0.581848	0.668107	22.2301	22.2301
HEK H2O2 200uM 1 h	NOS2	27.8689	27.8689	5.84411	0.58687	0.665786	22.0248	22.0248	0.676603	84.5754	0.135217
	NOS2	27.2562	27.2562	5.79798	0.540735	0.68742	21.4582	21.4582
HEK TR.FLAG	SOD1	22.2856	22.2856	0.0112076	-5.24603	37.9501	22.2744	22.2744	39.2311	100.593	3.2845
	SOD1	21.9359	21.9359	-0.0830383	-5.34028	40.512	22.0189	22.0189
HEK TR.Nprl2	SOD1	21.908	21.908	-0.0101643	-5.2674	38.5165	21.9181	21.9181	51.3581	131.687	32.9271
	SOD1	21.4829	21.4829	-0.747253	-6.00449	64.1997	22.2301	22.2301
HEK H2O2 200uM 1 h	SOD1	21.6981	21.6981	-0.326675	-5.58392	47.9652	22.0248	22.0248	40.054	102.702	20.2852
	SOD1	21.709	21.709	0.25082	-5.00642	32.1427	21.4582	21.4582
HEK TR.FLAG	GATP1	22.9256	22.9256	0.651157	-4.60608	24.3539	22.2744	22.2744	23.3424	101.489	4.39781
	GATP1	22.7952	22.7952	0.776268	-4.48097	22.3309	22.0189	22.0189
HEK TR.Nprl2	GATP1	22.4978	22.4978	0.579655	-4.67759	25.5914	21.9181	21.9181	24.9034	108.276	2.99111
	GATP1	22.8895	22.8895	0.659384	-4.59786	24.2155	22.2301	22.2301
HEK H2O2 200uM 1 h	GATP1	22.5223	22.5223	0.497509	-4.75973	27.0908	22.0248	22.0248	23.3195	101.389	16.397
	GATP1	22.4265	22.4265	0.968277	-4.28896	19.5482	21.4582	21.4582
HEK TR.FLAG	GR	23.9192	23.9192	1.64481	-3.61243	12.2306	22.2744	22.2744	12.9626	99.7119	5.67383
	GR	23.5006	23.5006	1.48172	-3.77552	13.6945	22.0189	22.0189		0
HEK TR.Nprl2	GR	23.5098	23.5098	1.59171	-3.66553	12.6892	21.9181	21.9181	13.7374	105.672	8.12495
	GR	23.6012	23.6012	1.37113	-3.88611	14.7855	22.2301	22.2301		0
HEK H2O2 200uM 1 h	GR	23.2437	23.2437	1.21893	-4.03831	16.4306	22.0248	22.0248	13.5395	104.15	22.4114
	GR	23.3029	23.3029	1.84467	-3.41257	10.6484	21.4582	21.4582		0
HEK TR.FLAG	NRF2	23.7557	23.7557	1.48125	-3.77599	13.6989	22.2744	22.2744	14.2175	135.405	4.93916
	NRF2	23.3948	23.3948	1.37596	-3.88128	14.7361	22.0189	22.0189
HEK TR.Nprl2	NRF2	23.9762	23.9762	2.05802	-3.19922	9.18464	21.9181	21.9181	8.67866	82.6539	4.81883
	NRF2	24.4565	24.4565	2.22643	-3.03081	8.17268	22.2301	22.2301
HEK H2O2 200uM 1 h	NRF2	23.4564	23.4564	1.43161	-3.82563	14.1785	22.0248	22.0248	12.2421	116.592	18.4415
	NRF2	23.35	23.35	1.89186	-3.36538	10.3057	21.4582	21.4582
HEK TR.FLAG	ALDH2	25.4723	25.4723	3.19784	-2.0594	4.16812	22.2744	22.2744	3.8391	101.029	8.6584
	ALDH3	25.4646	25.4646	3.44574	-1.8115	3.51008	22.0189	22.0189
HEK TR.Nprl2	ALDH4	25.6847	25.6847	3.76656	-1.49068	2.81021	21.9181	21.9181	3.33518	87.7679	13.8151
	ALDH5	25.5387	25.5387	3.30858	-1.94866	3.86015	22.2301	22.2301
HEK H2O2 200uM 1 h	ALDH6	24.9271	24.9271	2.90227	-2.35497	5.11585	22.0248	22.0248	4.40063	115.806	18.8214
	ALDH7	24.8336	24.8336	3.37541	-1.88183	3.68542	21.4582	21.4582
HEK TR.FLAG	GPX3	27.2954	27.2954	5.02102	-0.236223	1.17791	22.2744	22.2744	1.23766	100.623	4.85823
	GPX3	26.9005	26.9005	4.8816	-0.375643	1.29742	22.0189	22.0189
HEK TR.Nprl2	GPX3	27.2901	27.2901	5.372	0.114756	0.923539	21.9181	21.9181	0.894774	72.7458	2.33861
	GPX3	27.6949	27.6949	5.46479	0.207546	0.866009	22.2301	22.2301
HEK H2O2 200uM 1 h	GPX3	26.7431	26.7431	4.71828	-0.538965	1.45293	22.0248	22.0248	1.20008	97.5678	20.5566
	GPX3	26.7936	26.7936	5.33544	0.0782032	0.947237	21.4582	21.4582
